# Supplementary material for: Enhanced phoxim biodegradation by immobilizing Novosphingobium sp. RL4 on attapulgite-sodium alginate
Source: Front Microbiol. 2025 Apr 10;16:1541328. doi: 10.3389/fmicb.2025.1541328 (PMC12018411; doi:10.3389/fmicb.2025.1541328)
Supplement: SUPPLEMENTARY TABLE S1 — BET adsorption-desorption isotherms and pore size distribution of SA-RL4. [file Data_Sheet_1.CSV]

					|						|					|					|					|					|					|					|					|
ASAP 2460 3.01	ASAP 2460 Version 3.01	Page 1			|	ASAP 2460 3.01	ASAP 2460 Version 3.01	Page 1			|	ASAP 2460 3.01	ASAP 2460 Version 3.01	Page 1		|	ASAP 2460 3.01	ASAP 2460 Version 3.01	Page 1		|	ASAP 2460 3.01	ASAP 2460 Version 3.01	Page 1		|	ASAP 2460 3.01	ASAP 2460 Version 3.01	Page 1		|	ASAP 2460 3.01	ASAP 2460 Version 3.01	Page 1		|	ASAP 2460 3.01	ASAP 2460 Version 3.01	Page 1		|	ASAP 2460 3.01	ASAP 2460 Version 3.01	Page 1		|	ASAP 2460 3.01	ASAP 2460 Version 3.01	Page 1
	Serial # 2038 Unit 1 Port 4				|		Serial # 2038 Unit 1 Port 4				|		Serial # 2038 Unit 1 Port 4			|		Serial # 2038 Unit 1 Port 4			|		Serial # 2038 Unit 1 Port 4			|		Serial # 2038 Unit 1 Port 4			|		Serial # 2038 Unit 1 Port 4			|		Serial # 2038 Unit 1 Port 4			|		Serial # 2038 Unit 1 Port 4			|		Serial # 2038 Unit 1 Port 4
					|						|					|					|					|					|					|					|					|
					|						|					|					|					|					|					|					|					|
Sample:	6				|	Sample:	6				|	Sample:	6			|	Sample:	6			|	Sample:	6			|	Sample:	6			|	Sample:	6			|	Sample:	6			|	Sample:	6			|	Sample:	6
Operator:					|	Operator:					|	Operator:				|	Operator:				|	Operator:				|	Operator:				|	Operator:				|	Operator:				|	Operator:				|	Operator:
Submitter:					|	Submitter:					|	Submitter:				|	Submitter:				|	Submitter:				|	Submitter:				|	Submitter:				|	Submitter:				|	Submitter:				|	Submitter:
File:	F:\2023\5\230413-5663-PT-1\6.SMP				|	File:	F:\2023\5\230413-5663-PT-1\6.SMP				|	File:	F:\2023\5\230413-5663-PT-1\6.SMP			|	File:	F:\2023\5\230413-5663-PT-1\6.SMP			|	File:	F:\2023\5\230413-5663-PT-1\6.SMP			|	File:	F:\2023\5\230413-5663-PT-1\6.SMP			|	File:	F:\2023\5\230413-5663-PT-1\6.SMP			|	File:	F:\2023\5\230413-5663-PT-1\6.SMP			|	File:	F:\2023\5\230413-5663-PT-1\6.SMP			|	File:	F:\2023\5\230413-5663-PT-1\6.SMP
					|						|					|					|					|					|					|					|					|
					|						|					|					|					|					|					|					|					|
Started:	5/10/2023 17:52:30	Analysis adsorptive:	N2		|	Started:	5/10/2023 17:52:30	Analysis adsorptive:	N2		|	Started:	5/10/2023 17:52:30	Analysis adsorptive:	N2	|	Started:	5/10/2023 17:52:30	Analysis adsorptive:	N2	|	Started:	5/10/2023 17:52:30	Analysis adsorptive:	N2	|	Started:	5/10/2023 17:52:30	Analysis adsorptive:	N2	|	Started:	5/10/2023 17:52:30	Analysis adsorptive:	N2	|	Started:	5/10/2023 17:52:30	Analysis adsorptive:	N2	|	Started:	5/10/2023 17:52:30	Analysis adsorptive:	N2	|	Started:	5/10/2023 17:52:30	Analysis adsorptive:
Completed:	5/10/2023 23:18:46	Analysis bath temp.:	77.350 K		|	Completed:	5/10/2023 23:18:46	Analysis bath temp.:	77.350 K		|	Completed:	5/10/2023 23:18:46	Analysis bath temp.:	77.350 K	|	Completed:	5/10/2023 23:18:46	Analysis bath temp.:	77.350 K	|	Completed:	5/10/2023 23:18:46	Analysis bath temp.:	77.350 K	|	Completed:	5/10/2023 23:18:46	Analysis bath temp.:	77.350 K	|	Completed:	5/10/2023 23:18:46	Analysis bath temp.:	77.350 K	|	Completed:	5/10/2023 23:18:46	Analysis bath temp.:	77.350 K	|	Completed:	5/10/2023 23:18:46	Analysis bath temp.:	77.350 K	|	Completed:	5/10/2023 23:18:46	Analysis bath temp.:
Report time:	5/11/2023 13:46:40	Thermal correction:	No		|	Report time:	5/11/2023 13:46:40	Thermal correction:	No		|	Report time:	5/11/2023 13:46:40	Thermal correction:	No	|	Report time:	5/11/2023 13:46:40	Thermal correction:	No	|	Report time:	5/11/2023 13:46:40	Thermal correction:	No	|	Report time:	5/11/2023 13:46:40	Thermal correction:	No	|	Report time:	5/11/2023 13:46:40	Thermal correction:	No	|	Report time:	5/11/2023 13:46:40	Thermal correction:	No	|	Report time:	5/11/2023 13:46:40	Thermal correction:	No	|	Report time:	5/11/2023 13:46:40	Thermal correction:
Sample mass:	0.6743 g	Ambient free space:	16.2403 cm³ Measured		|	Sample mass:	0.6743 g	Ambient free space:	16.2403 cm³ Measured		|	Sample mass:	0.6743 g	Ambient free space:	16.2403 cm³ Measured	|	Sample mass:	0.6743 g	Ambient free space:	16.2403 cm³ Measured	|	Sample mass:	0.6743 g	Ambient free space:	16.2403 cm³ Measured	|	Sample mass:	0.6743 g	Ambient free space:	16.2403 cm³ Measured	|	Sample mass:	0.6743 g	Ambient free space:	16.2403 cm³ Measured	|	Sample mass:	0.6743 g	Ambient free space:	16.2403 cm³ Measured	|	Sample mass:	0.6743 g	Ambient free space:	16.2403 cm³ Measured	|	Sample mass:	0.6743 g	Ambient free space:
Analysis free space:	44.5383 cm³	Equilibration interval:	15 s		|	Analysis free space:	44.5383 cm³	Equilibration interval:	15 s		|	Analysis free space:	44.5383 cm³	Equilibration interval:	15 s	|	Analysis free space:	44.5383 cm³	Equilibration interval:	15 s	|	Analysis free space:	44.5383 cm³	Equilibration interval:	15 s	|	Analysis free space:	44.5383 cm³	Equilibration interval:	15 s	|	Analysis free space:	44.5383 cm³	Equilibration interval:	15 s	|	Analysis free space:	44.5383 cm³	Equilibration interval:	15 s	|	Analysis free space:	44.5383 cm³	Equilibration interval:	15 s	|	Analysis free space:	44.5383 cm³	Equilibration interval:
Low pressure dose:	None	Sample density:	1.000 g/cm³		|	Low pressure dose:	None	Sample density:	1.000 g/cm³		|	Low pressure dose:	None	Sample density:	1.000 g/cm³	|	Low pressure dose:	None	Sample density:	1.000 g/cm³	|	Low pressure dose:	None	Sample density:	1.000 g/cm³	|	Low pressure dose:	None	Sample density:	1.000 g/cm³	|	Low pressure dose:	None	Sample density:	1.000 g/cm³	|	Low pressure dose:	None	Sample density:	1.000 g/cm³	|	Low pressure dose:	None	Sample density:	1.000 g/cm³	|	Low pressure dose:	None	Sample density:
Automatic degas:	No				|	Automatic degas:	No				|	Automatic degas:	No			|	Automatic degas:	No			|	Automatic degas:	No			|	Automatic degas:	No			|	Automatic degas:	No			|	Automatic degas:	No			|	Automatic degas:	No			|	Automatic degas:	No
					|						|					|					|					|					|					|					|					|
					|						|					|					|					|					|					|					|					|
					|						|					|					|					|					|					|					|					|
					|						|					|					|					|					|					|					|					|
					|						|					|					|					|					|					|					|					|
					|						|					|					|					|					|					|					|					|
					|						|					|					|					|					|					|					|					|
Summary Report					|	Isotherm Tabular Report					|	Isotherm Linear Plot				|	Isotherm Log Plot				|	Isotherm Linear Absolute Plot				|	Isotherm Log Absolute Plot				|	Isotherm Pressure Composition				|	BET Report				|	BET Surface Area Plot				|	t-Plot Report
					|						|					|					|					|					|					|					|					|
					|	Relative Pressure (P/Po)	Absolute Pressure (mmHg)	Quantity Adsorbed (cm³/g STP)	Elapsed Time (h:min)	Saturation Pressure (mmHg)	|					|					|					|					|					|	BET surface area:	0.2016 ± 0.0090 m²/g			|					|	Micropore volume:	0.000005 cm³/g
					|				01:38	758.9637451	|	6 : 6 : Adsorption		6 : 6 : Desorption		|	6 : 6 : Adsorption		6 : 6 : Desorption		|	6 : 6 : Adsorption		6 : 6 : Desorption		|	6 : 6 : Adsorption		6 : 6 : Desorption		|	6 : 6 : Adsorption		6 : 6 : Desorption		|	Slope:	21.354009 ± 0.960221 g/cm³ STP			|	6 : 6		Not Fitted		|	Micropore area:	0.0440 m²/g
Surface Area					|	0.011100283	8.42562294	0.022412524	01:55	759.0457764	|	Relative Pressure (P/Po)	Quantity Adsorbed (cm³/g STP)	Relative Pressure (P/Po)	Quantity Adsorbed (cm³/g STP)	|	Relative Pressure (P/Po)	Quantity Adsorbed (cm³/g STP)	Relative Pressure (P/Po)	Quantity Adsorbed (cm³/g STP)	|	Absolute Pressure (mmHg)	Quantity Adsorbed (cm³/g STP)	Absolute Pressure (mmHg)	Quantity Adsorbed (cm³/g STP)	|	Absolute Pressure (mmHg)	Quantity Adsorbed (cm³/g STP)	Absolute Pressure (mmHg)	Quantity Adsorbed (cm³/g STP)	|	Weight % N2	Absolute Pressure (mmHg)	Weight % N2	Absolute Pressure (mmHg)	|	Y-intercept:	0.239104 ± 0.048483 g/cm³ STP			|	Relative Pressure (P/Po)	1/[Q(Po/P - 1)]	Relative Pressure (P/Po)	1/[Q(Po/P - 1)]	|	External surface area:	0.1575 m²/g
					|	0.03418445	25.9478817	0.037311377	01:57	759.0551147	|	0.011100283	0.022412524	0.994395742	1.601535069	|	0.011100283	0.022412524	0.994395742	1.601535069	|	8.42562294	0.022412524	754.9250488	1.601535069	|	8.42562294	0.022412524	754.9250488	1.601535069	|	0.002800816	8.42562294	0.200138294	754.9250488	|	C:	90.308520			|	0.011100283	0.500830804	0.11470049	3.040536681	|	Slope:	0.101850 ± 0.042016 cm³/g·nm STP
Single point surface area at P/Po = 0.074927078:	0.1737 m²/g				|	0.057372923	43.54504013	0.0428039	01:58	758.9824219	|	0.03418445	0.037311377	0.972641269	1.420791839	|	0.03418445	0.037311377	0.972641269	1.420791839	|	25.9478817	0.037311377	738.4337158	1.420791839	|	25.9478817	0.037311377	738.4337158	1.420791839	|	0.004662674	25.9478817	0.177551438	738.4337158	|	Qm:	0.0463 cm³/g STP			|	0.03418445	0.948621867	0.143437297	4.092874318	|	Y-intercept:	0.003098 ± 0.014819 cm³/g STP
					|	0.074927078	56.86957932	0.04314807	01:59	758.9990234	|	0.057372923	0.0428039	0.932789311	1.240525827	|	0.057372923	0.0428039	0.932789311	1.240525827	|	43.54504013	0.0428039	708.1653442	1.240525827	|	43.54504013	0.0428039	708.1653442	1.240525827	|	0.005349055	43.54504013	0.155024219	708.1653442	|	Correlation coefficient:	0.9979841			|	0.057372923	1.421948028	0.169345161	4.920532836	|	Correlation coefficient:	0.735034
BET Surface Area:	0.2016 m²/g				|	0.11470049	87.06304169	0.042611302	02:01	759.046814	|	0.074927078	0.04314807	0.906783445	1.140998077	|	0.074927078	0.04314807	0.906783445	1.140998077	|	56.86957932	0.04314807	688.4906616	1.140998077	|	56.86957932	0.04314807	688.4906616	1.140998077	|	0.005392065	56.86957932	0.14258658	688.4906616	|	Molecular cross-sectional area:	0.1620 nm²			|	0.074927078	1.877160722	0.194375757	7.001201004	|	Surface area correction factor:	1.000
					|	0.143437297	108.8724976	0.040914243	02:02	759.0250244	|	0.11470049	0.042611302	0.900516934	1.10112052	|	0.11470049	0.042611302	0.900516934	1.10112052	|	87.06304169	0.042611302	683.682251	1.10112052	|	87.06304169	0.042611302	683.682251	1.10112052	|	0.005324987	87.06304169	0.13760322	683.682251	|					|			0.219224702	8.486795863	|	Density conversion factor:	0.0015468
Langmuir Surface Area:	2.4014 m²/g				|	0.169345161	128.5440674	0.041432397	02:03	759.0654907	|	0.143437297	0.040914243	0.87514372	1.02052023	|	0.143437297	0.040914243	0.87514372	1.02052023	|	108.8724976	0.040914243	664.4767456	1.02052023	|	108.8724976	0.040914243	664.4767456	1.02052023	|	0.005112911	108.8724976	0.127530881	664.4767456	|					|			0.24420432	9.096539127	|	Total surface area (BET):	0.2016 m²/g
					|	0.194375757	147.5279846	0.034461726	02:04	758.9834595	|	0.169345161	0.041432397	0.832388932	0.871008037	|	0.169345161	0.041432397	0.832388932	0.871008037	|	128.5440674	0.041432397	631.9768677	0.871008037	|	128.5440674	0.041432397	631.9768677	0.871008037	|	0.005177663	128.5440674	0.10884686	631.9768677	|					|			0.269266665	12.81508154	|	Thickness range:	0.26066 to 0.42916 nm
t-Plot Micropore Area:	0.0440 m²/g				|	0.219224702	166.3901978	0.033084126	02:06	758.9938354	|	0.194375757	0.034461726	0.825305177	0.809452582	|	0.194375757	0.034461726	0.825305177	0.809452582	|	147.5279846	0.034461726	626.6192017	0.809452582	|	147.5279846	0.034461726	626.6192017	0.809452582	|	0.004306563	147.5279846	0.101154487	626.6192017	|					|			0.319321428	100.6457914	|	Thickness equation:	Harkins and Jura
					|	0.24420432	185.3564301	0.035519983	02:08	759.0219116	|	0.219224702	0.033084126	0.799894948	0.715439613	|	0.219224702	0.033084126	0.799894948	0.715439613	|	166.3901978	0.033084126	607.3179932	0.715439613	|	166.3901978	0.033084126	607.3179932	0.715439613	|	0.004134409	166.3901978	0.089406012	607.3179932	|	Relative Pressure (P/Po)	Quantity Adsorbed (cm³/g STP)	1/[Q(Po/P - 1)]		|					|
t-Plot external surface area:	0.1575 m²/g				|	0.269266665	204.3840485	0.028754267	02:09	759.0395508	|	0.24420432	0.035519983	0.732888195	0.505994283	|	0.24420432	0.035519983	0.732888195	0.505994283	|	185.3564301	0.035519983	556.4729614	0.505994283	|	185.3564301	0.035519983	556.4729614	0.505994283	|	0.004438809	185.3564301	0.063232354	556.4729614	|	0.011100283	0.022412524	0.500830804		|					|
					|	0.319321428	242.363327	0.004661121	02:11	758.994873	|	0.269266665	0.028754267	0.700759094	0.421965528	|	0.269266665	0.028754267	0.700759094	0.421965528	|	204.3840485	0.028754267	531.9846191	0.421965528	|	204.3840485	0.028754267	531.9846191	0.421965528	|	0.003593321	204.3840485	0.052731571	531.9846191	|	0.03418445	0.037311377	0.948621867		|					|	Thickness Curve
BJH Adsorption cumulative surface area of pores					|	0.3692163	280.2417297	-0.010998334	02:13	759.0177612	|	0.319321428	0.004661121	0.650313253	0.349818117	|	0.319321428	0.004661121	0.650313253	0.349818117	|	242.363327	0.004661121	493.7410889	0.349818117	|	242.363327	0.004661121	493.7410889	0.349818117	|	0.000582484	242.363327	0.043715559	493.7410889	|	0.057372923	0.0428039	1.421948028		|					|
between 1.7000 nm and 300.0000 nm width:	0.3284 m²/g				|	0.419093854	318.1148987	-0.020973321	02:15	759.0540771	|	0.3692163	-0.010998334	0.58129127	0.310947064	|	0.3692163	-0.010998334	0.58129127	0.310947064	|	280.2417297	-0.010998334	441.3449707	0.310947064	|	280.2417297	-0.010998334	441.3449707	0.310947064	|	-0.001374424	280.2417297	0.038857978	441.3449707	|	0.074927078	0.04314807	1.877160722		|					|		t = [ 13.99 / ( 0.034 - log(P/Po) ) ] ^ 0.5
					|	0.469176407	356.1253967	-0.037103127	02:16	759.0437012	|	0.419093854	-0.020973321	0.531135686	0.281584264	|	0.419093854	-0.020973321	0.531135686	0.281584264	|	318.1148987	-0.020973321	403.2345886	0.281584264	|	318.1148987	-0.020973321	403.2345886	0.281584264	|	-0.002620963	318.1148987	0.035188611	403.2345886	|					|					|
BJH Desorption cumulative surface area of pores					|	0.519015819	393.9465332	-0.042151341	02:18	759.026062	|	0.469176407	-0.037103127	0.50028388	0.262918531	|	0.469176407	-0.037103127	0.50028388	0.262918531	|	356.1253967	-0.037103127	379.8043213	0.262918531	|	356.1253967	-0.037103127	379.8043213	0.262918531	|	-0.004636649	356.1253967	0.032856019	379.8043213	|					|					|
between 1.7000 nm and 300.0000 nm width:	0.8207 m²/g				|	0.568932711	431.8394775	-0.040590237	02:20	759.0343628	|	0.519015819	-0.042151341	0.450297926	0.244454534	|	0.519015819	-0.042151341	0.450297926	0.244454534	|	393.9465332	-0.042151341	341.859375	0.244454534	|	393.9465332	-0.042151341	341.859375	0.244454534	|	-0.005267507	393.9465332	0.030548637	341.859375	|										|	t-Plot Report - Data
					|	0.618888532	469.8135681	-0.044847159	02:22	759.1246948	|	0.568932711	-0.040590237	0.38084349	0.252165341	|	0.568932711	-0.040590237	0.38084349	0.252165341	|	431.8394775	-0.040590237	289.1448669	0.252165341	|	431.8394775	-0.040590237	289.1448669	0.252165341	|	-0.005072421	431.8394775	0.03151223	289.1448669	|										|
					|	0.668989322	507.7990723	-0.053006772	02:24	759.0540771	|	0.618888532	-0.044847159	0.330762183	0.258100282	|	0.618888532	-0.044847159	0.330762183	0.258100282	|	469.8135681	-0.044847159	251.1020966	0.258100282	|	469.8135681	-0.044847159	251.1020966	0.258100282	|	-0.005604394	469.8135681	0.032253899	251.1020966	|										|	Relative Pressure (P/Po)	Statistical Thickness (nm)	Quantity Adsorbed (cm³/g STP)
					|	0.718863646	545.6795044	-0.044379704	02:26	759.0862427	|	0.668989322	-0.053006772	0.280709621	0.232081301	|	0.668989322	-0.053006772	0.280709621	0.232081301	|	507.7990723	-0.053006772	213.157135	0.232081301	|	507.7990723	-0.053006772	213.157135	0.232081301	|	-0.006624073	507.7990723	0.029002397	213.157135	|										|	0.011100283	0.265233233	0.022412524
Pore Volume					|	0.768838833	583.6421509	-0.034392831	02:28	759.121582	|	0.718863646	-0.044379704	0.249937229	0.225772566	|	0.718863646	-0.044379704	0.249937229	0.225772566	|	545.6795044	-0.044379704	189.8017578	0.225772566	|	545.6795044	-0.044379704	189.8017578	0.225772566	|	-0.005545978	545.6795044	0.028214016	189.8017578	|										|	0.03418445	0.305378471	0.037311377
					|	0.818715954	621.4352417	0.010895407	02:31	759.036438	|	0.768838833	-0.034392831	0.180762946	0.244562462	|	0.768838833	-0.034392831	0.180762946	0.244562462	|	583.6421509	-0.034392831	137.265152	0.244562462	|	583.6421509	-0.034392831	137.265152	0.244562462	|	-0.004297953	583.6421509	0.030562124	137.265152	|										|	0.057372923	0.331210324	0.0428039
Single point adsorption total pore volume of pores					|	0.824793463	626.0397339	0.056709579	02:33	759.026062	|	0.818715954	0.010895407	0.086307717	0.230351784	|	0.818715954	0.010895407	0.086307717	0.230351784	|	621.4352417	0.010895407	65.54071808	0.230351784	|	621.4352417	0.010895407	65.54071808	0.230351784	|	0.001361561	621.4352417	0.028786265	65.54071808	|										|	0.074927078	0.347375733	0.04314807
less than 345.9387 nm width at P/Po = 0.994395742:	0.002477 cm³/g				|	0.849567499	644.9955444	0.112971322	02:35	759.2045898	|	0.824793463	0.056709579			|	0.824793463	0.056709579			|	626.0397339	0.056709579			|	626.0397339	0.056709579			|	0.0070868	626.0397339			|										|	0.11470049	0.378906871	0.042611302
					|	0.892872387	677.82	0.262548777	02:37	759.1454468	|	0.849567499	0.112971322			|	0.849567499	0.112971322			|	644.9955444	0.112971322			|	644.9955444	0.112971322			|	0.014117635	644.9955444			|										|	0.143437297	0.399323997	0.040914243
t-Plot micropore volume:	0.000005 cm³/g				|	0.899655744	682.9686279	0.365626867	02:39	759.1444092	|	0.892872387	0.262548777			|	0.892872387	0.262548777			|	677.82	0.262548777			|	677.82	0.262548777			|	0.032809812	677.82			|										|	0.169345161	0.416821043	0.041432397
					|	0.92471907	702.0336914	0.521771217	02:41	759.1859131	|	0.899655744	0.365626867			|	0.899655744	0.365626867			|	682.9686279	0.365626867			|	682.9686279	0.365626867			|	0.045691124	682.9686279			|										|	0.194375757	0.433237885	0.034461726
BJH Adsorption cumulative volume of pores					|	0.965120331	732.6536865	0.941400445	02:45	759.131958	|	0.92471907	0.521771217			|	0.92471907	0.521771217			|	702.0336914	0.521771217			|	702.0336914	0.521771217			|	0.065203943	702.0336914			|										|	0.219224702	0.449270202	0.033084126
between 1.7000 nm and 300.0000 nm width:	0.002478 cm³/g				|	0.97032578	736.5861206	1.063534395	02:47	759.1121826	|	0.965120331	0.941400445			|	0.965120331	0.941400445			|	732.6536865	0.941400445			|	732.6536865	0.941400445			|	0.117643555	732.6536865			|										|	0.24420432	0.465274984	0.035519983
					|	0.980505688	744.416687	1.229034232	02:49	759.2171021	|	0.97032578	1.063534395			|	0.97032578	1.063534395			|	736.5861206	1.063534395			|	736.5861206	1.063534395			|	0.132906212	736.5861206			|										|	0.269266665	0.481344532	0.028754267
BJH Desorption cumulative volume of pores					|	0.988987053	750.8219604	1.407317042	02:51	759.1828003	|	0.980505688	1.229034232			|	0.980505688	1.229034232			|	744.416687	1.229034232			|	744.416687	1.229034232			|	0.153588154	744.416687			|										|	0.319321428	0.513883156	0.004661121
between 1.7000 nm and 300.0000 nm width:	0.002500 cm³/g				|	0.994395742	754.9250488	1.601535069	02:54	759.1796875	|	0.988987053	1.407317042			|	0.988987053	1.407317042			|	750.8219604	1.407317042			|	750.8219604	1.407317042			|	0.17586754	750.8219604			|										|
					|	0.972641269	738.4337158	1.420791839	02:56	759.2045898	|	0.994395742	1.601535069			|	0.994395742	1.601535069			|	754.9250488	1.601535069			|	754.9250488	1.601535069			|	0.200138294	754.9250488			|										|
					|	0.932789311	708.1653442	1.240525827	02:57	759.1911011	|					|					|					|					|					|										|
					|	0.906783445	688.4906616	1.140998077	02:59	759.2669067	|
Pore Size					|	0.900516934	683.682251	1.10112052	03:01	759.2108765	|
					|	0.87514372	664.4767456	1.02052023	03:03	759.2772827	|
Adsorption average pore diameter (4V/A by BET):	49.1586 nm				|	0.832388932	631.9768677	0.871008037	03:05	759.232666	|
					|	0.825305177	626.6192017	0.809452582	03:07	759.2575684	|
Desorption average pore diameter (4V/A by BET):	39.9054 nm				|	0.799894948	607.3179932	0.715439613	03:09	759.2471924	|
					|	0.732888195	556.4729614	0.505994283	03:11	759.2876587	|
BJH Adsorption average pore width (4V/A):	30.1817 nm				|	0.700759094	531.9846191	0.421965528	03:13	759.1547852	|
					|	0.650313253	493.7410889	0.349818117	03:15	759.2357788	|
BJH Desorption average pore width (4V/A):	12.1832 nm				|	0.58129127	441.3449707	0.310947064	03:17	759.2492676	|
					|	0.531135686	403.2345886	0.281584264	03:19	759.1931763	|
					|	0.50028388	379.8043213	0.262918531	03:21	759.1776123	|
					|	0.450297926	341.859375	0.244454534	03:23	759.1848755	|
Freundlich					|	0.38084349	289.1448669	0.252165341	03:26	759.22229	|
					|	0.330762183	251.1020966	0.258100282	03:28	759.1620483	|
Qm·C:	0.0012 ± 0.0007 cm³/g STP				|	0.280709621	213.157135	0.232081301	03:31	759.3510132	|
					|	0.249937229	189.8017578	0.225772566	03:33	759.3977051	|
m:	1.2421 ± 0.3543				|	0.180762946	137.265152	0.244562462	03:36	759.3655396	|
					|	0.086307717	65.54071808	0.230351784	03:43	759.3842163	|
					|						|
					|						|
Temkin					|
					|
q·alpha/Qm:	2.811604 ± 0.882939 kJ/mol·(cm³/g STP)				|
					|
A:	0.0196 ± 0.0420 mmHg				|
					|
					|
					|
DFT Pore Size					|
					|
Volume in Pores	<	1.809 nm	:	0.00006 cm³/g	|
Total Volume in Pores	<=	38.734 nm	:	0.00127 cm³/g	|
Area in Pores	>	38.734 nm	:	0.000 m²/g	|
Total Area in Pores	>=	1.809 nm	:	0.136 m²/g	|
					|
					|
Nanoparticle Size:					|
					|
Average Particle Size	29,765.9622 nm				|
					|
					|
					|
Horvath-Kawazoe					|
					|
Maximum pore volume at P/Po = 0.074927078:	0.000067 cm³/g				|
					|
Median pore width:	0.7837 nm				|
					|
					|
					|
MP-Method					|
					|
Cumulative surface area of pores between					|
1.95936 nm and 1.95936 nm hydraulic radius:	0.0000 m²/g				|
					|
Cumulative pore volume of pores between					|
1.95936 nm and 1.95936 nm hydraulic radius:	0.000000 cm³/g				|
					|
Average pore hydraulic radius (V/A):	0.00000 nm				|
					|
					|
					|
[truncated: 121 more columns]
