# Supplementary material for: Enhanced phoxim biodegradation by immobilizing Novosphingobium sp. RL4 on attapulgite-sodium alginate
Source: Front Microbiol. 2025 Apr 10;16:1541328. doi: 10.3389/fmicb.2025.1541328 (PMC12018411; doi:10.3389/fmicb.2025.1541328)
Supplement: SUPPLEMENTARY TABLE S2 — BET adsorption-desorption isotherms and pore size distribution of SA + BC-RL4. [file Data_Sheet_2.CSV]

					|						|					|					|					|					|					|					|					|
ASAP 2460 3.01	ASAP 2460 Version 3.01	Page 1			|	ASAP 2460 3.01	ASAP 2460 Version 3.01	Page 1			|	ASAP 2460 3.01	ASAP 2460 Version 3.01	Page 1		|	ASAP 2460 3.01	ASAP 2460 Version 3.01	Page 1		|	ASAP 2460 3.01	ASAP 2460 Version 3.01	Page 1		|	ASAP 2460 3.01	ASAP 2460 Version 3.01	Page 1		|	ASAP 2460 3.01	ASAP 2460 Version 3.01	Page 1		|	ASAP 2460 3.01	ASAP 2460 Version 3.01	Page 1		|	ASAP 2460 3.01	ASAP 2460 Version 3.01	Page 1		|	ASAP 2460 3.01	ASAP 2460 Version 3.01	Page 1
	Serial # 2038 Unit 1 Port 6				|		Serial # 2038 Unit 1 Port 6				|		Serial # 2038 Unit 1 Port 6			|		Serial # 2038 Unit 1 Port 6			|		Serial # 2038 Unit 1 Port 6			|		Serial # 2038 Unit 1 Port 6			|		Serial # 2038 Unit 1 Port 6			|		Serial # 2038 Unit 1 Port 6			|		Serial # 2038 Unit 1 Port 6			|		Serial # 2038 Unit 1 Port 6
					|						|					|					|					|					|					|					|					|
					|						|					|					|					|					|					|					|					|
Sample:	8				|	Sample:	8				|	Sample:	8			|	Sample:	8			|	Sample:	8			|	Sample:	8			|	Sample:	8			|	Sample:	8			|	Sample:	8			|	Sample:	8
Operator:					|	Operator:					|	Operator:				|	Operator:				|	Operator:				|	Operator:				|	Operator:				|	Operator:				|	Operator:				|	Operator:
Submitter:					|	Submitter:					|	Submitter:				|	Submitter:				|	Submitter:				|	Submitter:				|	Submitter:				|	Submitter:				|	Submitter:				|	Submitter:
File:	F:\2023\5\230413-5663-PT-1\8.SMP				|	File:	F:\2023\5\230413-5663-PT-1\8.SMP				|	File:	F:\2023\5\230413-5663-PT-1\8.SMP			|	File:	F:\2023\5\230413-5663-PT-1\8.SMP			|	File:	F:\2023\5\230413-5663-PT-1\8.SMP			|	File:	F:\2023\5\230413-5663-PT-1\8.SMP			|	File:	F:\2023\5\230413-5663-PT-1\8.SMP			|	File:	F:\2023\5\230413-5663-PT-1\8.SMP			|	File:	F:\2023\5\230413-5663-PT-1\8.SMP			|	File:	F:\2023\5\230413-5663-PT-1\8.SMP
					|						|					|					|					|					|					|					|					|
					|						|					|					|					|					|					|					|					|
Started:	5/10/2023 17:52:30	Analysis adsorptive:	N2		|	Started:	5/10/2023 17:52:30	Analysis adsorptive:	N2		|	Started:	5/10/2023 17:52:30	Analysis adsorptive:	N2	|	Started:	5/10/2023 17:52:30	Analysis adsorptive:	N2	|	Started:	5/10/2023 17:52:30	Analysis adsorptive:	N2	|	Started:	5/10/2023 17:52:30	Analysis adsorptive:	N2	|	Started:	5/10/2023 17:52:30	Analysis adsorptive:	N2	|	Started:	5/10/2023 17:52:30	Analysis adsorptive:	N2	|	Started:	5/10/2023 17:52:30	Analysis adsorptive:	N2	|	Started:	5/10/2023 17:52:30	Analysis adsorptive:
Completed:	5/10/2023 23:18:46	Analysis bath temp.:	77.350 K		|	Completed:	5/10/2023 23:18:46	Analysis bath temp.:	77.350 K		|	Completed:	5/10/2023 23:18:46	Analysis bath temp.:	77.350 K	|	Completed:	5/10/2023 23:18:46	Analysis bath temp.:	77.350 K	|	Completed:	5/10/2023 23:18:46	Analysis bath temp.:	77.350 K	|	Completed:	5/10/2023 23:18:46	Analysis bath temp.:	77.350 K	|	Completed:	5/10/2023 23:18:46	Analysis bath temp.:	77.350 K	|	Completed:	5/10/2023 23:18:46	Analysis bath temp.:	77.350 K	|	Completed:	5/10/2023 23:18:46	Analysis bath temp.:	77.350 K	|	Completed:	5/10/2023 23:18:46	Analysis bath temp.:
Report time:	5/11/2023 13:44:52	Thermal correction:	No		|	Report time:	5/11/2023 13:44:52	Thermal correction:	No		|	Report time:	5/11/2023 13:44:52	Thermal correction:	No	|	Report time:	5/11/2023 13:44:52	Thermal correction:	No	|	Report time:	5/11/2023 13:44:52	Thermal correction:	No	|	Report time:	5/11/2023 13:44:52	Thermal correction:	No	|	Report time:	5/11/2023 13:44:52	Thermal correction:	No	|	Report time:	5/11/2023 13:44:52	Thermal correction:	No	|	Report time:	5/11/2023 13:44:52	Thermal correction:	No	|	Report time:	5/11/2023 13:44:52	Thermal correction:
Sample mass:	1.0793 g	Ambient free space:	16.4141 cm³ Measured		|	Sample mass:	1.0793 g	Ambient free space:	16.4141 cm³ Measured		|	Sample mass:	1.0793 g	Ambient free space:	16.4141 cm³ Measured	|	Sample mass:	1.0793 g	Ambient free space:	16.4141 cm³ Measured	|	Sample mass:	1.0793 g	Ambient free space:	16.4141 cm³ Measured	|	Sample mass:	1.0793 g	Ambient free space:	16.4141 cm³ Measured	|	Sample mass:	1.0793 g	Ambient free space:	16.4141 cm³ Measured	|	Sample mass:	1.0793 g	Ambient free space:	16.4141 cm³ Measured	|	Sample mass:	1.0793 g	Ambient free space:	16.4141 cm³ Measured	|	Sample mass:	1.0793 g	Ambient free space:
Analysis free space:	46.0581 cm³	Equilibration interval:	15 s		|	Analysis free space:	46.0581 cm³	Equilibration interval:	15 s		|	Analysis free space:	46.0581 cm³	Equilibration interval:	15 s	|	Analysis free space:	46.0581 cm³	Equilibration interval:	15 s	|	Analysis free space:	46.0581 cm³	Equilibration interval:	15 s	|	Analysis free space:	46.0581 cm³	Equilibration interval:	15 s	|	Analysis free space:	46.0581 cm³	Equilibration interval:	15 s	|	Analysis free space:	46.0581 cm³	Equilibration interval:	15 s	|	Analysis free space:	46.0581 cm³	Equilibration interval:	15 s	|	Analysis free space:	46.0581 cm³	Equilibration interval:
Low pressure dose:	None	Sample density:	1.000 g/cm³		|	Low pressure dose:	None	Sample density:	1.000 g/cm³		|	Low pressure dose:	None	Sample density:	1.000 g/cm³	|	Low pressure dose:	None	Sample density:	1.000 g/cm³	|	Low pressure dose:	None	Sample density:	1.000 g/cm³	|	Low pressure dose:	None	Sample density:	1.000 g/cm³	|	Low pressure dose:	None	Sample density:	1.000 g/cm³	|	Low pressure dose:	None	Sample density:	1.000 g/cm³	|	Low pressure dose:	None	Sample density:	1.000 g/cm³	|	Low pressure dose:	None	Sample density:
Automatic degas:	No				|	Automatic degas:	No				|	Automatic degas:	No			|	Automatic degas:	No			|	Automatic degas:	No			|	Automatic degas:	No			|	Automatic degas:	No			|	Automatic degas:	No			|	Automatic degas:	No			|	Automatic degas:	No
					|						|					|					|					|					|					|					|					|
					|						|					|					|					|					|					|					|					|
					|						|					|					|					|					|					|					|					|
					|						|					|					|					|					|					|					|					|
					|						|					|					|					|					|					|					|					|
					|						|					|					|					|					|					|					|					|
					|						|					|					|					|					|					|					|					|
Summary Report					|	Isotherm Tabular Report					|	Isotherm Linear Plot				|	Isotherm Log Plot				|	Isotherm Linear Absolute Plot				|	Isotherm Log Absolute Plot				|	Isotherm Pressure Composition				|	BET Report				|	BET Surface Area Plot				|	t-Plot Report
					|						|					|					|					|					|					|					|					|
					|	Relative Pressure (P/Po)	Absolute Pressure (mmHg)	Quantity Adsorbed (cm³/g STP)	Elapsed Time (h:min)	Saturation Pressure (mmHg)	|					|					|					|					|					|	BET surface area:	0.6289 ± 0.0131 m²/g			|					|	Micropore volume:	0.000200 cm³/g
					|				01:45	759.8751221	|	8 : 8 : Adsorption		8 : 8 : Desorption		|	8 : 8 : Adsorption		8 : 8 : Desorption		|	8 : 8 : Adsorption		8 : 8 : Desorption		|	8 : 8 : Adsorption		8 : 8 : Desorption		|	8 : 8 : Adsorption		8 : 8 : Desorption		|	Slope:	6.906936 ± 0.143967 g/cm³ STP			|	8 : 8		Not Fitted		|	Micropore area:	0.4931 m²/g
Surface Area					|	0.009822936	7.46686554	0.097464637	02:01	760.1459961	|	Relative Pressure (P/Po)	Quantity Adsorbed (cm³/g STP)	Relative Pressure (P/Po)	Quantity Adsorbed (cm³/g STP)	|	Relative Pressure (P/Po)	Quantity Adsorbed (cm³/g STP)	Relative Pressure (P/Po)	Quantity Adsorbed (cm³/g STP)	|	Absolute Pressure (mmHg)	Quantity Adsorbed (cm³/g STP)	Absolute Pressure (mmHg)	Quantity Adsorbed (cm³/g STP)	|	Absolute Pressure (mmHg)	Quantity Adsorbed (cm³/g STP)	Absolute Pressure (mmHg)	Quantity Adsorbed (cm³/g STP)	|	Weight % N2	Absolute Pressure (mmHg)	Weight % N2	Absolute Pressure (mmHg)	|	Y-intercept:	0.014115 ± 0.013299 g/cm³ STP			|	Relative Pressure (P/Po)	1/[Q(Po/P - 1)]	Relative Pressure (P/Po)	1/[Q(Po/P - 1)]	|	External surface area:	0.1358 m²/g
					|	0.033446548	25.42405319	0.132662908	02:06	760.1398315	|	0.009822936	0.097464637	0.993247635	1.789538715	|	0.009822936	0.097464637	0.993247635	1.789538715	|	7.46686554	0.097464637	755.1072998	1.789538715	|	7.46686554	0.097464637	755.1072998	1.789538715	|	0.012179818	7.46686554	0.223632459	755.1072998	|	C:	490.347145			|	0.056828316	0.411693722	0.149441483	1.058925516	|	Slope:	0.087815 ± 0.033808 cm³/g·nm STP
Single point surface area at P/Po = 0.124419344:	0.6164 m²/g				|	0.056828316	43.19974899	0.14635238	02:09	760.1799927	|	0.033446548	0.132662908	0.976054122	1.475420953	|	0.033446548	0.132662908	0.976054122	1.475420953	|	25.42405319	0.132662908	741.9647217	1.475420953	|	25.42405319	0.132662908	741.9647217	1.475420953	|	0.016578424	25.42405319	0.18437825	741.9647217	|	Qm:	0.1445 cm³/g STP			|	0.074476969	0.524982206	0.174479546	1.249980199	|	Y-intercept:	0.129310 ± 0.014287 cm³/g STP
					|	0.074476969	56.60937881	0.153281655	02:12	760.0924072	|	0.056828316	0.14635238	0.959642983	1.230541692	|	0.056828316	0.14635238	0.959642983	1.230541692	|	43.19974899	0.14635238	729.4924927	1.230541692	|	43.19974899	0.14635238	729.4924927	1.230541692	|	0.01828915	43.19974899	0.153776536	729.4924927	|	Correlation coefficient:	0.9995658			|	0.099389096	0.693962458	0.199589662	1.472097532	|	Correlation coefficient:	0.757861
BET Surface Area:	0.6289 m²/g				|	0.099389096	75.54930115	0.159025058	02:15	760.1367188	|	0.074476969	0.153281655	0.933914461	1.029457371	|	0.074476969	0.153281655	0.933914461	1.029457371	|	56.60937881	0.153281655	709.9142456	1.029457371	|	56.60937881	0.153281655	709.9142456	1.029457371	|	0.019155078	56.60937881	0.128647724	709.9142456	|	Molecular cross-sectional area:	0.1620 nm²			|	0.124419344	0.878567874	0.224397795	1.681832166	|	Surface area correction factor:	1.000
					|	0.124419344	94.57686615	0.161739624	02:18	760.1459961	|	0.099389096	0.159025058	0.907780865	0.917445285	|	0.099389096	0.159025058	0.907780865	0.917445285	|	75.54930115	0.159025058	690.0132446	0.917445285	|	75.54930115	0.159025058	690.0132446	0.917445285	|	0.019872811	75.54930115	0.114649962	690.0132446	|					|			0.268684487	2.202894366	|	Density conversion factor:	0.0015468
Langmuir Surface Area:	6.4241 m²/g				|	0.149441483	113.5941162	0.165921077	02:20	760.1243896	|	0.124419344	0.161739624	0.882122521	0.839426811	|	0.124419344	0.161739624	0.882122521	0.839426811	|	94.57686615	0.161739624	670.5010376	0.839426811	|	94.57686615	0.161739624	670.5010376	0.839426811	|	0.020212041	94.57686615	0.104900263	670.5010376	|					|			0.318640087	2.827925568	|	Total surface area (BET):	0.6289 m²/g
					|	0.174479546	132.6299286	0.169088298	02:23	760.1459961	|	0.149441483	0.165921077	0.856659805	0.78360945	|	0.149441483	0.165921077	0.856659805	0.78360945	|	113.5941162	0.165921077	651.1970825	0.78360945	|	113.5941162	0.165921077	651.1970825	0.78360945	|	0.020734583	113.5941162	0.097924961	651.1970825	|					|					|	Thickness range:	0.35000 to 0.50000 nm
t-Plot Micropore Area:	0.4931 m²/g				|	0.199589662	151.71	0.169390391	02:25	760.1099243	|	0.174479546	0.169088298	0.831540573	0.742798736	|	0.174479546	0.169088298	0.831540573	0.742798736	|	132.6299286	0.169088298	632.107666	0.742798736	|	132.6299286	0.169088298	632.107666	0.742798736	|	0.021130379	132.6299286	0.092824987	632.107666	|					|					|	Thickness equation:	Harkins and Jura
					|	0.224397795	170.5870972	0.172027111	02:27	760.1995239	|	0.199589662	0.169390391	0.806518086	0.707991718	|	0.199589662	0.169390391	0.806518086	0.707991718	|	151.71	0.169390391	613.0914307	0.707991718	|	151.71	0.169390391	613.0914307	0.707991718	|	0.021168131	151.71	0.088475275	613.0914307	|	Relative Pressure (P/Po)	Quantity Adsorbed (cm³/g STP)	1/[Q(Po/P - 1)]		|					|
t-Plot external surface area:	0.1358 m²/g				|	0.268684487	204.2524414	0.166780063	02:29	760.194397	|	0.224397795	0.172027111	0.800203218	0.686969832	|	0.224397795	0.172027111	0.800203218	0.686969832	|	170.5870972	0.172027111	608.2902222	0.686969832	|	170.5870972	0.172027111	608.2902222	0.686969832	|	0.021497633	170.5870972	0.085848242	608.2902222	|	0.056828316	0.14635238	0.411693722		|					|
					|	0.318640087	242.19	0.165369669	02:32	760.0739136	|	0.268684487	0.166780063	0.750769882	0.647798169	|	0.268684487	0.166780063	0.750769882	0.647798169	|	204.2524414	0.166780063	570.7218018	0.647798169	|	204.2524414	0.166780063	570.7218018	0.647798169	|	0.020841927	204.2524414	0.080953095	570.7218018	|	0.074476969	0.153281655	0.524982206		|					|	Thickness Curve
BJH Adsorption cumulative surface area of pores					|	0.368451817	280.1090393	0.16927468	02:34	760.2324829	|	0.318640087	0.165369669	0.68225237	0.602064103	|	0.318640087	0.165369669	0.68225237	0.602064103	|	242.19	0.165369669	518.6177368	0.602064103	|	242.19	0.165369669	518.6177368	0.602064103	|	0.020665675	242.19	0.075237867	518.6177368	|	0.099389096	0.159025058	0.693962458		|					|
between 1.7000 nm and 300.0000 nm width:	0.4776 m²/g				|	0.41860202	318.1930542	0.176949882	02:37	760.1326294	|	0.368451817	0.16927468	0.65077252	0.572281289	|	0.368451817	0.16927468	0.65077252	0.572281289	|	280.1090393	0.16927468	494.7290344	0.572281289	|	280.1090393	0.16927468	494.7290344	0.572281289	|	0.021153671	280.1090393	0.071516012	494.7290344	|	0.124419344	0.161739624	0.878567874		|					|		t = [ 13.99 / ( 0.034 - log(P/Po) ) ] ^ 0.5
					|	0.449215501	341.4577942	0.190669485	02:39	760.1202393	|	0.41860202	0.176949882	0.600863071	0.537144912	|	0.41860202	0.176949882	0.600863071	0.537144912	|	318.1930542	0.176949882	456.7739868	0.537144912	|	318.1930542	0.176949882	456.7739868	0.537144912	|	0.022112814	318.1930542	0.06712514	456.7739868	|					|					|
BJH Desorption cumulative surface area of pores					|	0.499226532	379.4675598	0.196869452	02:41	760.1109619	|	0.449215501	0.190669485	0.55125916	0.499470275	|	0.449215501	0.190669485	0.55125916	0.499470275	|	341.4577942	0.190669485	419.0437012	0.499470275	|	341.4577942	0.190669485	419.0437012	0.499470275	|	0.023827306	341.4577942	0.062417072	419.0437012	|					|					|
between 1.7000 nm and 300.0000 nm width:	1.2462 m²/g				|	0.567954936	431.7304382	0.214504074	02:44	760.1491089	|	0.499226532	0.196869452	0.50127234	0.458721725	|	0.499226532	0.196869452	0.50127234	0.458721725	|	379.4675598	0.196869452	380.9916382	0.458721725	|	379.4675598	0.196869452	380.9916382	0.458721725	|	0.024602094	379.4675598	0.057324866	380.9916382	|										|	t-Plot Report - Data
					|	0.599330199	455.5809021	0.238762424	02:46	760.15	|	0.567954936	0.214504074	0.451602965	0.387133229	|	0.567954936	0.214504074	0.451602965	0.387133229	|	431.7304382	0.214504074	343.2902222	0.387133229	|	431.7304382	0.214504074	343.2902222	0.387133229	|	0.026805832	431.7304382	0.0483787	343.2902222	|										|
					|	0.649263066	493.54	0.259881371	02:48	760.1542358	|	0.599330199	0.238762424	0.400604642	0.357792351	|	0.599330199	0.238762424	0.400604642	0.357792351	|	455.5809021	0.238762424	304.4916077	0.357792351	|	455.5809021	0.238762424	304.4916077	0.357792351	|	0.029837314	455.5809021	0.044712072	304.4916077	|										|	Relative Pressure (P/Po)	Statistical Thickness (nm)	Quantity Adsorbed (cm³/g STP)
					|	0.717640734	545.5390625	0.296449586	02:50	760.184082	|	0.649263066	0.259881371	0.332176947	0.344325902	|	0.649263066	0.259881371	0.332176947	0.344325902	|	493.54	0.259881371	252.5060577	0.344325902	|	493.54	0.259881371	252.5060577	0.344325902	|	0.032476475	493.54	0.043029216	252.5060577	|										|	0.056828316	0.33067374	0.14635238
Pore Volume					|	0.749142855	569.5204468	0.337951713	02:52	760.2294312	|	0.717640734	0.296449586	0.281703697	0.322877756	|	0.717640734	0.296449586	0.281703697	0.322877756	|	545.5390625	0.296449586	214.1426086	0.322877756	|	545.5390625	0.296449586	214.1426086	0.322877756	|	0.037046279	545.5390625	0.040348916	214.1426086	|										|	0.074476969	0.346984363	0.153281655
					|	0.799144649	607.5044556	0.37795758	02:54	760.1933594	|	0.749142855	0.337951713	0.250648329	0.304214719	|	0.749142855	0.337951713	0.250648329	0.304214719	|	569.5204468	0.337951713	190.5365448	0.304214719	|	569.5204468	0.337951713	190.5365448	0.304214719	|	0.042232656	569.5204468	0.03801666	190.5365448	|										|	0.099389096	0.367358779	0.159025058
Single point adsorption total pore volume of pores					|	0.842729622	640.6748047	0.44249463	02:56	760.2376709	|	0.799144649	0.37795758	0.201123464	0.283119617	|	0.799144649	0.37795758	0.201123464	0.283119617	|	607.5044556	0.37795758	152.92276	0.283119617	|	607.5044556	0.37795758	152.92276	0.283119617	|	0.047232051	607.5044556	0.035380479	152.92276	|										|	0.124419344	0.38596697	0.161739624
less than 287.7014 nm width at P/Po = 0.993247635:	0.002768 cm³/g				|	0.849792071	646.0308228	0.481395391	02:57	760.222229	|	0.842729622	0.44249463	0.10306802	0.232502668	|	0.842729622	0.44249463	0.10306802	0.232502668	|	640.6748047	0.44249463	78.36754608	0.232502668	|	640.6748047	0.44249463	78.36754608	0.232502668	|	0.055297022	640.6748047	0.029055054	78.36754608	|										|	0.149441483	0.403439701	0.165921077
					|	0.87498888	665.1481323	0.52588931	02:59	760.1789551	|	0.849792071	0.481395391			|	0.849792071	0.481395391			|	646.0308228	0.481395391			|	646.0308228	0.481395391			|	0.060158316	646.0308228			|										|	0.174479546	0.42021953	0.169088298
t-Plot micropore volume:	0.000200 cm³/g				|	0.917090748	697.2078857	0.628768251	03:00	760.2387085	|	0.87498888	0.52588931			|	0.87498888	0.52588931			|	665.1481323	0.52588931			|	665.1481323	0.52588931			|	0.065718567	665.1481323			|										|	0.199589662	0.436618034	0.169390391
					|	0.924509013	702.8722534	0.688874875	03:01	760.2654419	|	0.917090748	0.628768251			|	0.917090748	0.628768251			|	697.2078857	0.628768251			|	697.2078857	0.628768251			|	0.078574992	697.2078857			|										|	0.224397795	0.452589438	0.172027111
BJH Adsorption cumulative volume of pores					|	0.948893637	721.336792	0.836605358	03:04	760.1871948	|	0.924509013	0.688874875			|	0.924509013	0.688874875			|	702.8722534	0.688874875			|	702.8722534	0.688874875			|	0.086086309	702.8722534			|										|	0.268684487	0.480970299	0.166780063
between 1.7000 nm and 300.0000 nm width:	0.002732 cm³/g				|	0.967634781	735.6094971	1.020836686	03:06	760.2139893	|	0.948893637	0.836605358			|	0.948893637	0.836605358			|	721.336792	0.836605358			|	721.336792	0.836605358			|	0.104547676	721.336792			|										|	0.318640087	0.513433831	0.165369669
					|	0.978619206	743.9539185	1.219911182	03:09	760.2077637	|	0.967634781	1.020836686			|	0.967634781	1.020836686			|	735.6094971	1.020836686			|	735.6094971	1.020836686			|	0.127570427	735.6094971			|										|	0.368451817	0.546968914	0.16927468
BJH Desorption cumulative volume of pores					|	0.988000346	751.0773926	1.505620466	03:12	760.1995239	|	0.978619206	1.219911182			|	0.978619206	1.219911182			|	743.9539185	1.219911182			|	743.9539185	1.219911182			|	0.152448078	743.9539185			|										|	0.41860202	0.582579983	0.176949882
between 1.7000 nm and 300.0000 nm width:	0.002816 cm³/g				|	0.993247635	755.1072998	1.789538715	03:14	760.2407227	|	0.988000346	1.505620466			|	0.988000346	1.505620466			|	751.0773926	1.505620466			|	751.0773926	1.505620466			|	0.188152178	751.0773926			|										|	0.449215501	0.605530221	0.190669485
					|	0.976054122	741.9647217	1.475420953	03:17	760.1676025	|	0.993247635	1.789538715			|	0.993247635	1.789538715			|	755.1072998	1.789538715			|	755.1072998	1.789538715			|	0.223632459	755.1072998			|										|	0.499226532	0.645552656	0.196869452
					|	0.959642983	729.4924927	1.230541692	03:19	760.1707153	|					|					|					|					|					|										|	0.567954936	0.707250721	0.214504074
					|	0.933914461	709.9142456	1.029457371	03:22	760.1491089	|																																			|	0.599330199	0.738764277	0.238762424
Pore Size					|	0.907780865	690.0132446	0.917445285	03:24	760.1099243	|																																			|	0.649263066	0.794592136	0.259881371
					|	0.882122521	670.5010376	0.839426811	03:26	760.0996704	|																																			|
Adsorption average pore diameter (4V/A by BET):	17.6060 nm				|	0.856659805	651.1970825	0.78360945	03:28	760.1583252	|																																			|
					|	0.831540573	632.107666	0.742798736	03:30	760.1645508	|																																			|
Desorption average pore diameter (4V/A by BET):	11.1630 nm				|	0.806518086	613.0914307	0.707991718	03:31	760.1707153	|
					|	0.800203218	608.2902222	0.686969832	03:33	760.1696777	|
BJH Adsorption average pore width (4V/A):	22.8791 nm				|	0.750769882	570.7218018	0.647798169	03:36	760.1820679	|
					|	0.68225237	518.6177368	0.602064103	03:38	760.1552734	|
BJH Desorption average pore width (4V/A):	9.0373 nm				|	0.65077252	494.7290344	0.572281289	03:40	760.2180786	|
					|	0.600863071	456.7739868	0.537144912	03:42	760.1964722	|
					|	0.55125916	419.0437012	0.499470275	03:44	760.1573486	|
					|	0.50127234	380.9916382	0.458721725	03:46	760.0491943	|
Freundlich					|	0.451602965	343.2902222	0.387133229	03:48	760.1593628	|
					|	0.400604642	304.4916077	0.357792351	03:50	760.08	|
Qm·C:	0.0169 ± 0.0035 cm³/g STP				|	0.332176947	252.5060577	0.344325902	03:53	760.1552734	|
					|	0.281703697	214.1426086	0.322877756	03:56	760.1696777	|
m:	1.9501 ± 0.3153				|	0.250648329	190.5365448	0.304214719	03:59	760.1748047	|
					|	0.201123464	152.92276	0.283119617	04:02	760.3427124	|
					|	0.10306802	78.36754608	0.232502668	04:10	760.3478394	|
					|						|
Temkin					|						|
					|
q·alpha/Qm:	3.117762 ± 0.843523 kJ/mol·(cm³/g STP)				|
					|
A:	0.0288 ± 0.0524 mmHg				|
					|
					|
					|
DFT Pore Size					|
					|
Volume in Pores	<	1.737 nm	:	0.00012 cm³/g	|
Total Volume in Pores	<=	38.734 nm	:	0.00109 cm³/g	|
Area in Pores	>	38.734 nm	:	0.000 m²/g	|
Total Area in Pores	>=	1.737 nm	:	0.163 m²/g	|
					|
					|
Nanoparticle Size:					|
					|
Average Particle Size	9,540.6224 nm				|
					|
					|
					|
Horvath-Kawazoe					|
					|
Maximum pore volume at P/Po = 0.174479546:	0.000262 cm³/g				|
					|
Median pore width:	0.7687 nm				|
					|
					|
					|
MP-Method					|
					|
Cumulative surface area of pores between					|
1.94601 nm and 1.94601 nm hydraulic radius:	0.0000 m²/g				|
					|
Cumulative pore volume of pores between					|
1.94601 nm and 1.94601 nm hydraulic radius:	0.000000 cm³/g				|
					|
Average pore hydraulic radius (V/A):	0.00000 nm				|
					|
					|
					|
[truncated: 121 more columns]
