# Supplementary material for: Enhanced phoxim biodegradation by immobilizing Novosphingobium sp. RL4 on attapulgite-sodium alginate
Source: Front Microbiol. 2025 Apr 10;16:1541328. doi: 10.3389/fmicb.2025.1541328 (PMC12018411; doi:10.3389/fmicb.2025.1541328)
Supplement: SUPPLEMENTARY TABLE S3 — BET adsorption-desorption isotherms and pore size distribution of SA + ATP-RL4. [file Data_Sheet_3.CSV]

					|						|					|					|					|					|					|					|					|
ASAP 2460 3.01	ASAP 2460 Version 3.01	Page 1			|	ASAP 2460 3.01	ASAP 2460 Version 3.01	Page 1			|	ASAP 2460 3.01	ASAP 2460 Version 3.01	Page 1		|	ASAP 2460 3.01	ASAP 2460 Version 3.01	Page 1		|	ASAP 2460 3.01	ASAP 2460 Version 3.01	Page 1		|	ASAP 2460 3.01	ASAP 2460 Version 3.01	Page 1		|	ASAP 2460 3.01	ASAP 2460 Version 3.01	Page 1		|	ASAP 2460 3.01	ASAP 2460 Version 3.01	Page 1		|	ASAP 2460 3.01	ASAP 2460 Version 3.01	Page 1		|	ASAP 2460 3.01	ASAP 2460 Version 3.01	Page 1
	Serial # 2038 Unit 1 Port 5				|		Serial # 2038 Unit 1 Port 5				|		Serial # 2038 Unit 1 Port 5			|		Serial # 2038 Unit 1 Port 5			|		Serial # 2038 Unit 1 Port 5			|		Serial # 2038 Unit 1 Port 5			|		Serial # 2038 Unit 1 Port 5			|		Serial # 2038 Unit 1 Port 5			|		Serial # 2038 Unit 1 Port 5			|		Serial # 2038 Unit 1 Port 5
					|						|					|					|					|					|					|					|					|
					|						|					|					|					|					|					|					|					|
Sample:	7				|	Sample:	7				|	Sample:	7			|	Sample:	7			|	Sample:	7			|	Sample:	7			|	Sample:	7			|	Sample:	7			|	Sample:	7			|	Sample:	7
Operator:					|	Operator:					|	Operator:				|	Operator:				|	Operator:				|	Operator:				|	Operator:				|	Operator:				|	Operator:				|	Operator:
Submitter:					|	Submitter:					|	Submitter:				|	Submitter:				|	Submitter:				|	Submitter:				|	Submitter:				|	Submitter:				|	Submitter:				|	Submitter:
File:	F:\2023\5\230413-5663-PT-1\7.SMP				|	File:	F:\2023\5\230413-5663-PT-1\7.SMP				|	File:	F:\2023\5\230413-5663-PT-1\7.SMP			|	File:	F:\2023\5\230413-5663-PT-1\7.SMP			|	File:	F:\2023\5\230413-5663-PT-1\7.SMP			|	File:	F:\2023\5\230413-5663-PT-1\7.SMP			|	File:	F:\2023\5\230413-5663-PT-1\7.SMP			|	File:	F:\2023\5\230413-5663-PT-1\7.SMP			|	File:	F:\2023\5\230413-5663-PT-1\7.SMP			|	File:	F:\2023\5\230413-5663-PT-1\7.SMP
					|						|					|					|					|					|					|					|					|
					|						|					|					|					|					|					|					|					|
Started:	5/10/2023 17:52:30	Analysis adsorptive:	N2		|	Started:	5/10/2023 17:52:30	Analysis adsorptive:	N2		|	Started:	5/10/2023 17:52:30	Analysis adsorptive:	N2	|	Started:	5/10/2023 17:52:30	Analysis adsorptive:	N2	|	Started:	5/10/2023 17:52:30	Analysis adsorptive:	N2	|	Started:	5/10/2023 17:52:30	Analysis adsorptive:	N2	|	Started:	5/10/2023 17:52:30	Analysis adsorptive:	N2	|	Started:	5/10/2023 17:52:30	Analysis adsorptive:	N2	|	Started:	5/10/2023 17:52:30	Analysis adsorptive:	N2	|	Started:	5/10/2023 17:52:30	Analysis adsorptive:
Completed:	5/10/2023 23:18:46	Analysis bath temp.:	77.350 K		|	Completed:	5/10/2023 23:18:46	Analysis bath temp.:	77.350 K		|	Completed:	5/10/2023 23:18:46	Analysis bath temp.:	77.350 K	|	Completed:	5/10/2023 23:18:46	Analysis bath temp.:	77.350 K	|	Completed:	5/10/2023 23:18:46	Analysis bath temp.:	77.350 K	|	Completed:	5/10/2023 23:18:46	Analysis bath temp.:	77.350 K	|	Completed:	5/10/2023 23:18:46	Analysis bath temp.:	77.350 K	|	Completed:	5/10/2023 23:18:46	Analysis bath temp.:	77.350 K	|	Completed:	5/10/2023 23:18:46	Analysis bath temp.:	77.350 K	|	Completed:	5/10/2023 23:18:46	Analysis bath temp.:
Report time:	5/11/2023 13:44:13	Thermal correction:	No		|	Report time:	5/11/2023 13:44:13	Thermal correction:	No		|	Report time:	5/11/2023 13:44:13	Thermal correction:	No	|	Report time:	5/11/2023 13:44:13	Thermal correction:	No	|	Report time:	5/11/2023 13:44:13	Thermal correction:	No	|	Report time:	5/11/2023 13:44:13	Thermal correction:	No	|	Report time:	5/11/2023 13:44:13	Thermal correction:	No	|	Report time:	5/11/2023 13:44:13	Thermal correction:	No	|	Report time:	5/11/2023 13:44:13	Thermal correction:	No	|	Report time:	5/11/2023 13:44:13	Thermal correction:
Sample mass:	1.0047 g	Ambient free space:	15.3651 cm³ Measured		|	Sample mass:	1.0047 g	Ambient free space:	15.3651 cm³ Measured		|	Sample mass:	1.0047 g	Ambient free space:	15.3651 cm³ Measured	|	Sample mass:	1.0047 g	Ambient free space:	15.3651 cm³ Measured	|	Sample mass:	1.0047 g	Ambient free space:	15.3651 cm³ Measured	|	Sample mass:	1.0047 g	Ambient free space:	15.3651 cm³ Measured	|	Sample mass:	1.0047 g	Ambient free space:	15.3651 cm³ Measured	|	Sample mass:	1.0047 g	Ambient free space:	15.3651 cm³ Measured	|	Sample mass:	1.0047 g	Ambient free space:	15.3651 cm³ Measured	|	Sample mass:	1.0047 g	Ambient free space:
Analysis free space:	42.0939 cm³	Equilibration interval:	15 s		|	Analysis free space:	42.0939 cm³	Equilibration interval:	15 s		|	Analysis free space:	42.0939 cm³	Equilibration interval:	15 s	|	Analysis free space:	42.0939 cm³	Equilibration interval:	15 s	|	Analysis free space:	42.0939 cm³	Equilibration interval:	15 s	|	Analysis free space:	42.0939 cm³	Equilibration interval:	15 s	|	Analysis free space:	42.0939 cm³	Equilibration interval:	15 s	|	Analysis free space:	42.0939 cm³	Equilibration interval:	15 s	|	Analysis free space:	42.0939 cm³	Equilibration interval:	15 s	|	Analysis free space:	42.0939 cm³	Equilibration interval:
Low pressure dose:	None	Sample density:	1.000 g/cm³		|	Low pressure dose:	None	Sample density:	1.000 g/cm³		|	Low pressure dose:	None	Sample density:	1.000 g/cm³	|	Low pressure dose:	None	Sample density:	1.000 g/cm³	|	Low pressure dose:	None	Sample density:	1.000 g/cm³	|	Low pressure dose:	None	Sample density:	1.000 g/cm³	|	Low pressure dose:	None	Sample density:	1.000 g/cm³	|	Low pressure dose:	None	Sample density:	1.000 g/cm³	|	Low pressure dose:	None	Sample density:	1.000 g/cm³	|	Low pressure dose:	None	Sample density:
Automatic degas:	No				|	Automatic degas:	No				|	Automatic degas:	No			|	Automatic degas:	No			|	Automatic degas:	No			|	Automatic degas:	No			|	Automatic degas:	No			|	Automatic degas:	No			|	Automatic degas:	No			|	Automatic degas:	No
					|						|					|					|					|					|					|					|					|
					|						|					|					|					|					|					|					|					|
					|						|					|					|					|					|					|					|					|
					|						|					|					|					|					|					|					|					|
					|						|					|					|					|					|					|					|					|
					|						|					|					|					|					|					|					|					|
					|						|					|					|					|					|					|					|					|
Summary Report					|	Isotherm Tabular Report					|	Isotherm Linear Plot				|	Isotherm Log Plot				|	Isotherm Linear Absolute Plot				|	Isotherm Log Absolute Plot				|	Isotherm Pressure Composition				|	BET Report				|	BET Surface Area Plot				|	t-Plot Report
					|						|					|					|					|					|					|					|					|
					|	Relative Pressure (P/Po)	Absolute Pressure (mmHg)	Quantity Adsorbed (cm³/g STP)	Elapsed Time (h:min)	Saturation Pressure (mmHg)	|					|					|					|					|					|	BET surface area:	0.6374 ± 0.0061 m²/g			|					|	Micropore volume:	0.000100 cm³/g
					|				01:42	759.8498535	|	7 : 7 : Adsorption		7 : 7 : Desorption		|	7 : 7 : Adsorption		7 : 7 : Desorption		|	7 : 7 : Adsorption		7 : 7 : Desorption		|	7 : 7 : Adsorption		7 : 7 : Desorption		|	7 : 7 : Adsorption		7 : 7 : Desorption		|	Slope:	6.817862 ± 0.064842 g/cm³ STP			|	7 : 7		Not Fitted		|	Micropore area:	0.2311 m²/g
Surface Area					|	0.010085869	7.663604736	0.091277575	01:59	759.833313	|	Relative Pressure (P/Po)	Quantity Adsorbed (cm³/g STP)	Relative Pressure (P/Po)	Quantity Adsorbed (cm³/g STP)	|	Relative Pressure (P/Po)	Quantity Adsorbed (cm³/g STP)	Relative Pressure (P/Po)	Quantity Adsorbed (cm³/g STP)	|	Absolute Pressure (mmHg)	Quantity Adsorbed (cm³/g STP)	Absolute Pressure (mmHg)	Quantity Adsorbed (cm³/g STP)	|	Absolute Pressure (mmHg)	Quantity Adsorbed (cm³/g STP)	Absolute Pressure (mmHg)	Quantity Adsorbed (cm³/g STP)	|	Weight % N2	Absolute Pressure (mmHg)	Weight % N2	Absolute Pressure (mmHg)	|	Y-intercept:	0.011041 ± 0.007818 g/cm³ STP			|	Relative Pressure (P/Po)	1/[Q(Po/P - 1)]	Relative Pressure (P/Po)	1/[Q(Po/P - 1)]	|	External surface area:	0.4063 m²/g
					|	0.033727862	25.62730789	0.133082512	02:04	759.8260498	|	0.010085869	0.091277575	0.99275719	4.928968301	|	0.010085869	0.091277575	0.99275719	4.928968301	|	7.663604736	0.091277575	754.5179443	4.928968301	|	7.663604736	0.091277575	754.5179443	4.928968301	|	0.011406643	7.663604736	0.615956108	754.5179443	|	C:	618.531633			|	0.057035359	0.407675528	0.199820785	1.413015195	|	Slope:	0.262655 ± 0.015692 cm³/g·nm STP
Single point surface area at P/Po = 0.174624801:	0.6308 m²/g				|	0.057035359	43.33789825	0.148365911	02:06	759.8426514	|	0.033727862	0.133082512	0.976286656	4.600879229	|	0.033727862	0.133082512	0.976286656	4.600879229	|	25.62730789	0.133082512	741.9181519	4.600879229	|	25.62730789	0.133082512	741.9181519	4.600879229	|	0.016630861	25.62730789	0.574955952	741.9181519	|	Qm:	0.1464 cm³/g STP			|	0.074693759	0.514425926	0.224622775	1.576638667	|	Y-intercept:	0.064397 ± 0.006603 cm³/g STP
					|	0.074693759	56.75179291	0.156919161	02:09	759.7929688	|	0.057035359	0.148365911	0.962629889	4.17282702	|	0.057035359	0.148365911	0.962629889	4.17282702	|	43.33789825	0.148365911	731.5756836	4.17282702	|	43.33789825	0.148365911	731.5756836	4.17282702	|	0.018540774	43.33789825	0.52146375	731.5756836	|	Correlation coefficient:	0.9998191			|	0.099706035	0.68488546	0.249696455	1.767198221	|	Correlation coefficient:	0.991195
BET Surface Area:	0.6374 m²/g				|	0.099706035	75.76100159	0.161703404	02:11	759.843689	|	0.074693759	0.156919161	0.941934259	3.506441843	|	0.074693759	0.156919161	0.941934259	3.506441843	|	56.75179291	0.156919161	715.7598267	3.506441843	|	56.75179291	0.156919161	715.7598267	3.506441843	|	0.019609644	56.75179291	0.438187901	715.7598267	|	Molecular cross-sectional area:	0.1620 nm²			|	0.124693229	0.865203249	0.299533194	2.376502637	|	Surface area correction factor:	1.000
					|	0.124693229	94.7578125	0.164651026	02:13	759.9274902	|	0.099706035	0.161703404	0.927063885	3.081165792	|	0.099706035	0.161703404	0.927063885	3.081165792	|	75.76100159	0.161703404	704.5454102	3.081165792	|	75.76100159	0.161703404	704.5454102	3.081165792	|	0.020207515	75.76100159	0.385042624	704.5454102	|					|	0.149697139	1.028279445			|	Density conversion factor:	0.0015468
Langmuir Surface Area:	62.2431 m²/g				|	0.149697139	113.7515335	0.171209833	02:15	759.8778076	|	0.124693229	0.164651026	0.903051605	2.533046541	|	0.124693229	0.164651026	0.903051605	2.533046541	|	94.7578125	0.164651026	686.2686768	2.533046541	|	94.7578125	0.164651026	686.2686768	2.533046541	|	0.020575869	94.7578125	0.316546059	686.2686768	|					|	0.174624801	1.204989568			|	Total surface area (BET):	0.6374 m²/g
					|	0.174624801	132.6915283	0.175578454	02:17	759.8664551	|	0.149697139	0.171209833	0.877755514	2.118360886	|	0.149697139	0.171209833	0.877755514	2.118360886	|	113.7515335	0.171209833	667.0487061	2.118360886	|	113.7515335	0.171209833	667.0487061	2.118360886	|	0.0213955	113.7515335	0.264724228	667.0487061	|					|					|	Thickness range:	0.35000 to 0.50000 nm
t-Plot Micropore Area:	0.2311 m²/g				|	0.199820785	151.846405	0.176728488	02:19	759.9129639	|	0.174624801	0.175578454	0.852358421	1.822692383	|	0.174624801	0.175578454	0.852358421	1.822692383	|	132.6915283	0.175578454	647.7905273	1.822692383	|	132.6915283	0.175578454	647.7905273	1.822692383	|	0.021941432	132.6915283	0.227775558	647.7905273	|					|					|	Thickness equation:	Harkins and Jura
					|	0.224622775	170.694458	0.183742057	02:21	759.9160767	|	0.199820785	0.176728488	0.826933383	1.603705218	|	0.199820785	0.176728488	0.826933383	1.603705218	|	151.846405	0.176728488	628.4641724	1.603705218	|	151.846405	0.176728488	628.4641724	1.603705218	|	0.022085147	151.846405	0.20040949	628.4641724	|	Relative Pressure (P/Po)	Quantity Adsorbed (cm³/g STP)	1/[Q(Po/P - 1)]		|					|
t-Plot external surface area:	0.4063 m²/g				|	0.249696455	189.7470551	0.188317254	02:23	759.9108887	|	0.224622775	0.183742057	0.801433973	1.438238466	|	0.224622775	0.183742057	0.801433973	1.438238466	|	170.694458	0.183742057	609.0623779	1.438238466	|	170.694458	0.183742057	609.0623779	1.438238466	|	0.022961609	170.694458	0.179731683	609.0623779	|	0.057035359	0.148365911	0.407675528		|					|
					|	0.299533194	227.6259766	0.179936429	02:25	759.93573	|	0.249696455	0.188317254	0.75148908	1.237228394	|	0.249696455	0.188317254	0.75148908	1.237228394	|	189.7470551	0.188317254	571.0997314	1.237228394	|	189.7470551	0.188317254	571.0997314	1.237228394	|	0.023533355	189.7470551	0.15461215	571.0997314	|	0.074693759	0.156919161	0.514425926		|					|	Thickness Curve
BJH Adsorption cumulative surface area of pores					|	0.368747759	280.2360535	0.185343169	02:28	759.9667969	|	0.299533194	0.179936429	0.701645136	1.108588876	|	0.299533194	0.179936429	0.701645136	1.108588876	|	227.6259766	0.179936429	533.2197266	1.108588876	|	227.6259766	0.179936429	533.2197266	1.108588876	|	0.022486033	227.6259766	0.138536515	533.2197266	|	0.099706035	0.161703404	0.68488546		|					|
between 1.7000 nm and 300.0000 nm width:	0.9258 m²/g				|	0.418785717	318.2389832	0.195046393	02:29	759.9088745	|	0.368747759	0.185343169	0.651224732	1.01538004	|	0.368747759	0.185343169	0.651224732	1.01538004	|	280.2360535	0.185343169	494.9367981	1.01538004	|	280.2360535	0.185343169	494.9367981	1.01538004	|	0.023161694	280.2360535	0.126888529	494.9367981	|	0.124693229	0.164651026	0.865203249		|					|		t = [ 13.99 / ( 0.034 - log(P/Po) ) ] ^ 0.5
					|	0.449575781	341.6254578	0.212140557	02:31	759.8840332	|	0.418785717	0.195046393	0.600985559	0.945575689	|	0.418785717	0.195046393	0.600985559	0.945575689	|	318.2389832	0.195046393	456.684906	0.945575689	|	318.2389832	0.195046393	456.684906	0.945575689	|	0.024374273	318.2389832	0.118165321	456.684906	|	0.149697139	0.171209833	1.028279445		|					|
BJH Desorption cumulative surface area of pores					|	0.499597468	379.6366577	0.224632855	02:33	759.8850708	|	0.449575781	0.212140557	0.551066091	0.887910813	|	0.449575781	0.212140557	0.551066091	0.887910813	|	341.6254578	0.212140557	418.7708435	0.887910813	|	341.6254578	0.212140557	418.7708435	0.887910813	|	0.026510471	341.6254578	0.110959141	418.7708435	|	0.174624801	0.175578454	1.204989568		|					|
between 1.7000 nm and 300.0000 nm width:	2.0098 m²/g				|	0.568383333	431.9595032	0.248493555	02:36	759.979187	|	0.499597468	0.224632855	0.501081271	0.834249697	|	0.499597468	0.224632855	0.501081271	0.834249697	|	379.6366577	0.224632855	380.7988892	0.834249697	|	379.6366577	0.224632855	380.7988892	0.834249697	|	0.02807159	379.6366577	0.104253297	380.7988892	|					|					|	t-Plot Report - Data
					|	0.599577333	455.6197815	0.273295488	02:37	759.9016113	|	0.568383333	0.248493555	0.45102209	0.766175881	|	0.568383333	0.248493555	0.45102209	0.766175881	|	431.9595032	0.248493555	342.7753296	0.766175881	|	431.9595032	0.248493555	342.7753296	0.766175881	|	0.031053379	431.9595032	0.095746348	342.7753296	|					|					|
					|	0.649458946	493.5658875	0.304088655	02:40	759.9647217	|	0.599577333	0.273295488	0.400430261	0.732846282	|	0.599577333	0.273295488	0.400430261	0.732846282	|	455.6197815	0.273295488	304.3074951	0.732846282	|	455.6197815	0.273295488	304.3074951	0.732846282	|	0.034152791	455.6197815	0.091581263	304.3074951	|										|	Relative Pressure (P/Po)	Statistical Thickness (nm)	Quantity Adsorbed (cm³/g STP)
					|	0.699287993	531.4407349	0.343538203	02:42	759.9740601	|	0.649458946	0.304088655	0.331982879	0.697067126	|	0.649458946	0.304088655	0.331982879	0.697067126	|	493.5658875	0.304088655	252.3049011	0.697067126	|	493.5658875	0.304088655	252.3049011	0.697067126	|	0.038000907	493.5658875	0.087110066	252.3049011	|										|	0.057035359	0.330878028	0.148365911
Pore Volume					|	0.749162764	569.3155518	0.409848112	02:44	759.93573	|	0.699287993	0.343538203	0.300812805	0.667536702	|	0.699287993	0.343538203	0.300812805	0.667536702	|	531.4407349	0.343538203	228.6105347	0.667536702	|	531.4407349	0.343538203	228.6105347	0.667536702	|	0.04293078	531.4407349	0.083419751	228.6105347	|										|	0.074693759	0.347172991	0.156919161
					|	0.799165922	607.2957153	0.497096313	02:46	759.9119263	|	0.749162764	0.409848112	0.251034466	0.626345016	|	0.749162764	0.409848112	0.251034466	0.626345016	|	569.3155518	0.409848112	190.7749939	0.626345016	|	569.3155518	0.409848112	190.7749939	0.626345016	|	0.0512173	569.3155518	0.078272169	190.7749939	|										|	0.099706035	0.367604017	0.161703404
Single point adsorption total pore volume of pores					|	0.824048943	626.2822266	0.590054932	02:49	760.0061035	|	0.799165922	0.497096313	0.201264661	0.579156546	|	0.799165922	0.497096313	0.201264661	0.579156546	|	607.2957153	0.497096313	152.9363403	0.579156546	|	607.2957153	0.497096313	152.9363403	0.579156546	|	0.062120406	607.2957153	0.072375189	152.9363403	|										|	0.124693229	0.386163361	0.164651026
less than 268.4395 nm width at P/Po = 0.992757190:	0.007624 cm³/g				|	0.84973222	645.7480469	0.688352993	02:50	759.9429932	|	0.824048943	0.590054932	0.103374	0.452040987	|	0.824048943	0.590054932	0.103374	0.452040987	|	626.2822266	0.590054932	78.54936218	0.452040987	|	626.2822266	0.590054932	78.54936218	0.452040987	|	0.073737157	626.2822266	0.056489998	78.54936218	|										|	0.149697139	0.403614028	0.171209833
					|	0.873806749	664.0351563	0.835766792	02:53	759.9336548	|	0.84973222	0.688352993			|	0.84973222	0.688352993			|	645.7480469	0.688352993			|	645.7480469	0.688352993			|	0.086021091	645.7480469			|										|	0.174624801	0.420315407	0.175578454
t-Plot micropore volume:	0.000100 cm³/g				|	0.89882584	683.0629272	1.031853874	02:55	759.9502563	|	0.873806749	0.835766792			|	0.873806749	0.835766792			|	664.0351563	0.835766792			|	664.0351563	0.835766792			|	0.104442883	664.0351563			|										|	0.199820785	0.43676763	0.176728488
					|	0.922435154	701.065918	1.330163872	02:57	760.0164795	|	0.89882584	1.031853874			|	0.89882584	1.031853874			|	683.0629272	1.031853874			|	683.0629272	1.031853874			|	0.128947207	683.0629272			|										|	0.224622775	0.452733704	0.183742057
BJH Adsorption cumulative volume of pores					|	0.944565593	717.8580322	1.87516513	03:00	759.9874878	|	0.922435154	1.330163872			|	0.922435154	1.330163872			|	701.065918	1.330163872			|	701.065918	1.330163872			|	0.166225975	701.065918			|										|	0.249696455	0.468791536	0.188317254
between 1.7000 nm and 300.0000 nm width:	0.007630 cm³/g				|	0.963753852	732.4817505	2.628363466	03:05	760.0299072	|	0.944565593	1.87516513			|	0.944565593	1.87516513			|	717.8580322	1.87516513			|	717.8580322	1.87516513			|	0.234332896	717.8580322			|										|	0.299533194	0.500916092	0.179936429
					|	0.975498472	741.3737183	3.337022919	03:09	759.994751	|	0.963753852	2.628363466			|	0.963753852	2.628363466			|	732.4817505	2.628363466			|	732.4817505	2.628363466			|	0.328457485	732.4817505			|										|	0.368747759	0.547172956	0.185343169
BJH Desorption cumulative volume of pores					|	0.985528597	748.961853	4.155255255	03:14	759.9595337	|	0.975498472	3.337022919			|	0.975498472	3.337022919			|	741.3737183	3.337022919			|	741.3737183	3.337022919			|	0.417016204	741.3737183			|										|	0.418785717	0.582714681	0.195046393
between 1.7000 nm and 300.0000 nm width:	0.007439 cm³/g				|	0.99275719	754.5179443	4.928968301	03:19	760.022644	|	0.985528597	4.155255255			|	0.985528597	4.155255255			|	748.961853	4.155255255			|	748.961853	4.155255255			|	0.519267867	748.961853			|										|	0.449575781	0.605806693	0.212140557
					|	0.976286656	741.9181519	4.600879229	03:21	759.9388428	|	0.99275719	4.928968301			|	0.99275719	4.928968301			|	754.5179443	4.928968301			|	754.5179443	4.928968301			|	0.615956108	754.5179443			|										|	0.499597468	0.64586303	0.224632855
					|	0.962629889	731.5756836	4.17282702	03:25	759.9760742	|					|					|					|					|					|										|	0.568383333	0.707665109	0.248493555
					|	0.941934259	715.7598267	3.506441843	03:28	759.8829956	|																																			|	0.599577333	0.739022419	0.273295488
Pore Size					|	0.927063885	704.5454102	3.081165792	03:32	759.9750366	|																																			|	0.649458946	0.794827135	0.304088655
					|	0.903051605	686.2686768	2.533046541	03:35	759.9440308	|																																			|	0.699287993	0.859573791	0.343538203
Adsorption average pore diameter (4V/A by BET):	47.8470 nm				|	0.877755514	667.0487061	2.118360886	03:38	759.9481812	|																																			|
					|	0.852358421	647.7905273	1.822692383	03:40	759.9978027	|																																			|
Desorption average pore diameter (4V/A by BET):	36.5494 nm				|	0.826933383	628.4641724	1.603705218	03:42	759.9937134	|																																			|
					|	0.801433973	609.0623779	1.438238466	03:44	759.9657593	|
BJH Adsorption average pore width (4V/A):	32.9625 nm				|	0.75148908	571.0997314	1.237228394	03:46	759.9574585	|
					|	0.701645136	533.2197266	1.108588876	03:48	759.9564209	|
BJH Desorption average pore width (4V/A):	14.8053 nm				|	0.651224732	494.9367981	1.01538004	03:51	760.0092163	|
					|	0.600985559	456.684906	0.945575689	03:53	759.8933105	|
					|	0.551066091	418.7708435	0.887910813	03:55	759.9285278	|
					|	0.501081271	380.7988892	0.834249697	03:57	759.9543457	|
Freundlich					|	0.45102209	342.7753296	0.766175881	03:59	759.9967651	|
					|	0.400430261	304.3074951	0.732846282	04:02	759.9512939	|
Qm·C:	0.0075 ± 0.0023 cm³/g STP				|	0.331982879	252.3049011	0.697067126	04:05	759.9937134	|
					|	0.300812805	228.6105347	0.667536702	04:08	759.9760742	|
m:	1.4092 ± 0.2433				|	0.251034466	190.7749939	0.626345016	04:12	759.9553833	|
					|	0.201264661	152.9363403	0.579156546	04:17	759.87677	|
					|	0.103374	78.54936218	0.452040987	04:32	759.8560791	|
					|						|
Temkin					|						|
					|
q·alpha/Qm:	1.230210 ± 0.405927 kJ/mol·(cm³/g STP)				|
					|
A:	0.0181 ± 0.0416 mmHg				|
					|
					|
					|
DFT Pore Size					|
					|
Volume in Pores	<	1.809 nm	:	0.00030 cm³/g	|
Total Volume in Pores	<=	38.734 nm	:	0.00309 cm³/g	|
Area in Pores	>	38.734 nm	:	0.000 m²/g	|
Total Area in Pores	>=	1.809 nm	:	0.296 m²/g	|
					|
					|
Nanoparticle Size:					|
					|
Average Particle Size	9,413.5959 nm				|
					|
					|
					|
Horvath-Kawazoe					|
					|
Maximum pore volume at P/Po = 0.174624801:	0.000272 cm³/g				|
					|
Median pore width:	0.7717 nm				|
					|
					|
					|
MP-Method					|
					|
Cumulative surface area of pores between					|
1.94039 nm and 1.94039 nm hydraulic radius:	0.0000 m²/g				|
					|
Cumulative pore volume of pores between					|
1.94039 nm and 1.94039 nm hydraulic radius:	0.000000 cm³/g				|
					|
Average pore hydraulic radius (V/A):	0.00000 nm				|
					|
					|
					|
[truncated: 121 more columns]
