# Supplementary material for: Enhanced phoxim biodegradation by immobilizing Novosphingobium sp. RL4 on attapulgite-sodium alginate
Source: Front Microbiol. 2025 Apr 10;16:1541328. doi: 10.3389/fmicb.2025.1541328 (PMC12018411; doi:10.3389/fmicb.2025.1541328)
Supplement: Supplementary file 6 [file Data_Sheet_4.ZIP]

Archive with 29 entries (23 files):
- Source data1/
- Source data1/BET/
- Source data1/BET/Table S1.csv
- Source data1/BET/Table S2.csv
- Source data1/BET/Table S3.csv
- Source data1/degradation(Figure7-9)/
- Source data1/degradation(Figure7-9)/Figure7-9.xlsx
- Source data1/degradation(Figure7-9)/液相.tif
- Source data1/EDS/
- Source data1/EDS/EDS_Figure 4A.png
- Source data1/EDS/EDS_Figure 4B.png
- Source data1/EDS/EDS_Figure 4C.png
- Source data1/FTIR/
- Source data1/FTIR/ATP.pdf
- Source data1/FTIR/BC.pdf
- Source data1/FTIR/RL4.pdf
- Source data1/FTIR/SA+ATP-RL4.pdf
- Source data1/FTIR/SA+BC-RL4.pdf
- Source data1/FTIR/SA-RL4.pdf
- Source data1/FTIR/SA.pdf
- Source data1/Identification of strain RL4/
- Source data1/Identification of strain RL4/gram.jpg
- Source data1/Identification of strain RL4/RL4 strain-phoxim hydrolysis circle.jpg
- Source data1/Identification of strain RL4/SEM.tif
- Source data1/Identification of strain RL4/strain morphology of LB.jpg
- Source data1/Identification of strain RL4/StrainRL4 16s.seq
- Source data1/mass transfer (Figure 6B).xlsx
- Source data1/mechanical strength (Figure 6C).xlsx
- Source data1/Storage viability(Figure 6A).xlsx
