# Supplementary material for: Enhanced phoxim biodegradation by immobilizing Novosphingobium sp. RL4 on attapulgite-sodium alginate
Source: Front Microbiol. 2025 Apr 10;16:1541328. doi: 10.3389/fmicb.2025.1541328 (PMC12018411; doi:10.3389/fmicb.2025.1541328)
Supplement: Supplementary file 6 [file Data_Sheet_4.ZIP › Source data1/degradation(Figure7-9)/Figure7-9.xlsx]

## Sheet: Standard curve
concentration	peak area
0.64	9281.4
0.32	4661.77
0.256	3769.12
0.16	2337.75
0.005	75
0	0

## Sheet: Figure 8
Degradation curve
RL4	peak area	concentration(mg/mL)	Dilute 2 times the previous concentration(mg/mL)	concentration(mg/L)	average value	SD	degradation rate	average value	SD
OH-1	160.3	0.0100161	0.0200323	20.0323	20.1058	0.0842308
OH-2	160.7	0.0100437	0.0200874	20.0874
OH-3	161.5	0.0100988	0.0201977	20.1977
2H-1	121.1	0.00731417	0.0146283	14.6283	15.0925	0.427202	0.272431	0.249347	0.0212477
2H-2	125.1	0.00758988	0.0151798	15.1798			0.245005
2H-3	127.2	0.00773463	0.0154693	15.4693			0.230606
6H-1	97	0.00565302	0.011306	11.306	11.5817	0.334565	0.437672	0.423959	0.0166402
6H-2	101.7	0.00597698	0.011954	11.954			0.405447
6H-3	98.3	0.00574262	0.0114852	11.4852			0.428759
12H-1	79	0.00441232	0.00882465	8.82465	8.70058	0.328257	0.561089	0.56726	0.0163265
12H-2	75.4	0.00416419	0.00832837	8.32837			0.585772
12H-3	79.9	0.00447436	0.00894872	8.94872			0.554918
24H-1	69.3	0.00374373	0.00748746	7.48746	7.20715	0.254317	0.627597	0.641538	0.0126489
24H-2	65.7	0.00349559	0.00699118	6.99118			0.65228
24H-3	66.8	0.00357141	0.00714282	7.14282			0.644738
48H-1	41.8	0.00184822	0.00369644	3.69644	4.24327	0.481967	0.81615	0.788953	0.0239716
48H-2	47.1	0.00221354	0.00442707	4.42707			0.779811
48H-3	48.4	0.00230314	0.00460629	4.60629			0.770897
72H-1	30.9	0.00109691	0.00219382	2.19382	2.72227	0.458113	0.890886	0.864603	0.0227851
72H-2	36.8	0.00150358	0.00300717	3.00717			0.850433
72H-3	36.5	0.00148291	0.00296581	2.96581			0.85249
SA-RL4	peak area	concentration(mg/mL)	Dilute 2 times the previous concentration(mg/mL)	concentration(mg/L)	average value	SD	degradation rate	average value	SD
2H-1	131.5	0.00803102	0.016062	16.062	16.3975	0.313247
2H-2	136	0.00834119	0.0166824	16.6824
2H-3	134.3	0.00822401	0.016448	16.448
6H-1	113.5	0.00679032	0.0135806	13.5806	13.5485	0.0346927	0.171785	0.173746	0.00211574
6H-2	113.3	0.00677654	0.0135531	13.5531			0.173466
6H-3	113	0.00675586	0.0135117	13.5117			0.175988
12H-1	99	0.00579087	0.0115817	11.5817	11.499	0.0767544	0.293687	0.298732	0.00468087
12H-2	98.3	0.00574262	0.0114852	11.4852			0.299572
12H-3	97.9	0.00571505	0.0114301	11.4301			0.302935
24H-1	77.9	0.0043365	0.00867301	8.67301	8.36054	0.553198	0.471077	0.490133	0.0337367
24H-2	78	0.0043434	0.00868679	8.68679			0.470236
24H-3	71	0.0038609	0.00772181	7.72181			0.529086
48H-1	46.4	0.00216529	0.00433058	4.33058	4.29381	0.387305	0.7359	0.738142	0.0236198
48H-2	48.8	0.00233071	0.00466143	4.66143			0.715723
48H-3	43.2	0.00194472	0.00388944	3.88944			0.762803
72H-1	30.9	0.00109691	0.00219382	2.19382	2.17085	0.283302	0.86621	0.867611	0.0172772
72H-2	32.7	0.00122098	0.00244196	2.44196			0.851077
72H-3	28.6	0.000938379	0.00187676	1.87676			0.885546
ATP-RL4	peak area	concentration(mg/mL)	Dilute 2 times the previous concentration(mg/mL)	concentration(mg/L)	average value	SD	degradation rate	average value	SD
2H-1	139.4	0.00857554	0.0171511	17.1511	17.3808	0.210577
2H-2	141.4	0.0087134	0.0174268	17.4268
2H-3	142.4	0.00878233	0.0175647	17.5647
6H-1	117.5	0.00706603	0.0141321	14.1321	13.2911	1.23663	0.186917	0.235299	0.071149
6H-2	101.1	0.00593562	0.0118712	11.8712			0.316993
6H-3	115.6	0.00693507	0.0138701	13.8701			0.201987
12H-1	96.6	0.00562545	0.0112509	11.2509	11.0303	0.198817	0.352684	0.365375	0.0114389
12H-2	94.6	0.00548759	0.0109752	10.9752			0.368547
12H-3	93.8	0.00543245	0.0108649	10.8649			0.374892
24H-1	84.7	0.00480521	0.00961042	9.61042	9.56447	0.360625	0.447068	0.449712	0.0207484
24H-2	86.8	0.00494996	0.00989992	9.89992			0.430412
24H-3	81.6	0.00459154	0.00918307	9.18307			0.471656
48H-1	50.7	0.00246168	0.00492335	4.92335	5.47937	0.726894	0.716737	0.684747	0.0418215
48H-2	52.8	0.00260642	0.00521285	5.21285			0.700081
48H-3	60.7	0.00315095	0.0063019	6.3019			0.637423
72H-1	29	0.00096595	0.0019319	1.9319	2.13868	0.185465	0.888849	0.876952	0.0106706
72H-2	31.6	0.00114516	0.00229032	2.29032			0.868227
72H-3	30.9	0.00109691	0.00219382	2.19382			0.873779
BC-RL4	peak area	concentration(mg/mL)	Dilute 2 times the previous concentration(mg/mL)	concentration(mg/L)	average value	SD	degradation rate	average value	SD
2H-1	153.8	0.0095681	0.0191362	19.1362	18.8927	0.458113
2H-2	148.2	0.00918211	0.0183642	18.3642
2H-3	154.1	0.00958878	0.0191776	19.1776
6H-1	129.8	0.00791384	0.0158277	15.8277	15.4922	0.522456	0.162231	0.179986	0.0276539
6H-2	129.3	0.00787938	0.0157588	15.7588			0.165879
6H-3	123	0.00744513	0.0148903	14.8903			0.211849
12H-1	96.6	0.00562545	0.0112509	11.2509	11.1866	0.0783877	0.404483	0.407888	0.00414911
12H-2	95.5	0.00554963	0.0110993	11.0993			0.41251
12H-3	96.3	0.00560477	0.0112095	11.2095			0.406672
24H-1	79	0.00441232	0.00882465	8.82465	8.52137	0.610777	0.532906	0.548959	0.0323288
24H-2	79.7	0.00446057	0.00892115	8.92115			0.527798
24H-3	71.7	0.00390915	0.00781831	7.81831			0.586172
48H-1	69.3	0.00374373	0.00748746	7.48746	6.9682	0.531115	0.603684	0.631169	0.0281122
48H-2	65.7	0.00349559	0.00699118	6.99118			0.629953
48H-3	61.6	0.00321299	0.00642597	6.42597			0.659869
72H-1	27.6	0.000869451	0.0017389	1.7389	2.19382	0.404035	0.907959	0.88388	0.0213858
72H-2	33.2	0.00125545	0.00251089	2.51089			0.867097
72H-3	31.9	0.00116584	0.00233168	2.33168			0.876583
CK	peak area	concentration(mg/mL)	Dilute 2 times the previous concentration(mg/mL)	concentration(mg/L)	average value	SD	degradation rate	average value	SD
OH-1	168.9	0.0106089	0.0212178	21.2178	20.8318	0.753677
OH-2	159.8	0.00998167	0.0199633	19.9633
OH-3	169.6	0.0106572	0.0213143	21.3143
2H-1	160.3	0.0100161	0.0200323	20.0323	20.6342	0.522456	0.0383816	0.00948511	0.0250797
2H-2	167.1	0.0104848	0.0209697	20.9697			-0.00661752
2H-3	166.6	0.0104504	0.0209007	20.9007			-0.00330876
6H-1	170	0.0106847	0.0213695	21.3695	20.7307	0.560365	-0.0258083	0.00485285	0.0268995
6H-2	162.4	0.0101609	0.0203218	20.3218			0.0244848
6H-3	163.7	0.0102505	0.020501	20.501			0.015882
12H-1	163.8	0.0102574	0.0205148	20.5148	20.432	0.338517	0.0152203	0.0191908	0.01625
12H-2	160.5	0.0100299	0.0200598	20.0598			0.0370581
12H-3	165.3	0.0103608	0.0207215	20.7215			0.00529402
24H-1	165.7	0.0103883	0.0207767	20.7767	20.2023	0.511056	0.00264701	0.03022	0.0245325
24H-2	160.3	0.0100161	0.0200323	20.0323			0.0383816
24H-3	158.6	0.00989895	0.0197979	19.7979			0.0496314
48H-1	161.5	0.0100988	0.0201977	20.1977	20.4734	0.600896	0.0304406	0.0172056	0.0288451
48H-2	160.5	0.0100299	0.0200598	20.0598			0.0370581
48H-3	168.5	0.0105813	0.0211627	21.1627			-0.015882
72H-1	163.8	0.0102574	0.0205148	20.5148	20.3999	0.27375	0.0152203	0.0207349	0.013141
72H-2	164.4	0.0102987	0.0205975	20.5975			0.0112498
72H-3	160.7	0.0100437	0.0200874	20.0874			0.0357346

## Sheet: Figure 7
Isothermal adsorption curves25℃
CK	peak area	concentration(mg/mL)	Dilute 2 times the previous concentration(mg/mL)	concentration(mg/L)	average value
OH-1	168.5	0.0105813	0.0211627	0.211627	0.212821
OH-2	169.6	0.0106572	0.0213143	0.213143
OH-3	170	0.0106847	0.0213695	0.213695
2H-1	167.1	0.0104848	0.0209697	0.209697	0.208226
2H-2	166.6	0.0104504	0.0209007	0.209007
2H-3	164.4	0.0102987	0.0205975	0.205975
6H-1	165.7	0.0103883	0.0207767	0.207767	0.205193
6H-2	165.3	0.0103608	0.0207215	0.207215
6H-3	160.5	0.0100299	0.0200598	0.200598
12H-1	160.3	0.0100161	0.0200323	0.200323	0.20115
12H-2	163.8	0.0102574	0.0205148	0.205148
12H-3	158.6	0.00989895	0.0197979	0.197979
24H-1	158.9	0.00991963	0.0198393	0.198393	0.198622
24H-2	159.8	0.00998167	0.0199633	0.199633
24H-3	158.5	0.00989206	0.0197841	0.197841
48H-1	157.4	0.00981624	0.0196325	0.196325	0.19513
48H-2	158.6	0.00989895	0.0197979	0.197979
48H-3	153.6	0.00955431	0.0191086	0.191086
SA	peak area	concentration(mg/mL)	Dilute 2 times the previous concentration(mg/mL)		average value	adsorption quantity	average value	SD
2H-1	143	0.00882368	0.0176474	0.176474	0.180517	0.0363473	0.0323036	0.0035047
2H-2	147.5	0.00913386	0.0182677	0.182677		0.0301439
2H-3	147.3	0.00912007	0.0182401	0.182401		0.0304196
6H-1	131.3	0.00801723	0.0160345	0.160345	0.162091	0.0524764	0.0507302	0.00195605
6H-2	134.1	0.00821023	0.0164205	0.164205		0.0486164
6H-3	132.3	0.00808616	0.0161723	0.161723		0.0510978
12H-1	117.3	0.00705225	0.0141045	0.141045	0.13985	0.0717761	0.0729708	0.00111427
12H-2	115.7	0.00694196	0.0138839	0.138839		0.0739817
12H-3	116.3	0.00698332	0.0139666	0.139666		0.0731546
24H-1	108.9	0.00647326	0.0129465	0.129465	0.124502	0.0833559	0.0883187	0.00483083
24H-2	105.1	0.00621133	0.0124227	0.124227		0.0885944
24H-3	101.9	0.00599076	0.0119815	0.119815		0.0930057
48H-1	109.1	0.00648704	0.0129741	0.129741	0.123216	0.0830802	0.0896053	0.00566605
48H-2	101.7	0.00597698	0.011954	0.11954		0.0932814
48H-3	102.3	0.00601833	0.0120367	0.120367		0.0924543
ATP	peak area	concentration(mg/mL)	Dilute 2 times the previous concentration(mg/mL)		average value	adsorption quantity	average value	SD
2H-1	138.3	0.00849972	0.0169994	0.169994	0.167789	0.0428265	0.0450322	0.00291784
2H-2	134.3	0.00822401	0.016448	0.16448		0.0483407
2H-3	137.5	0.00844458	0.0168892	0.168892		0.0439294
6H-1	129.8	0.00791384	0.0158277	0.158277	0.157266	0.0545442	0.0555551	0.00120442
6H-2	129.3	0.00787938	0.0157588	0.157588		0.0552335
6H-3	128.1	0.00779666	0.0155933	0.155933		0.0568877
12H-1	110.8	0.00660422	0.0132084	0.132084	0.135669	0.0807366	0.0771524	0.00380789
12H-2	113.1	0.00676275	0.0135255	0.135255		0.077566
12H-3	116.3	0.00698332	0.0139666	0.139666		0.0731546
24H-1	90.7	0.00521878	0.0104376	0.104376	0.104054	0.108445	0.108767	0.000680022
24H-2	90.8	0.00522567	0.0104513	0.104513		0.108308
24H-3	89.9	0.00516363	0.0103273	0.103273		0.109548
48H-1	84.7	0.00480521	0.00961042	0.0961042	0.0988613	0.116717	0.11396	0.00248522
48H-2	88.2	0.00504646	0.0100929	0.100929		0.111892
48H-3	87.2	0.00497753	0.00995506	0.0995506		0.11327
BC	peak area	concentration(mg/mL)	Dilute 2 times the previous concentration(mg/mL)		average value	adsorption quantity	average value	SD
2H-1	120.7	0.0072866	0.0145732	0.145732	0.145135	0.067089	0.0676864	0.0040995
2H-2	117.1	0.00703846	0.0140769	0.140769		0.0720518
2H-3	123	0.00744513	0.0148903	0.148903		0.0639183
6H-1	105.1	0.00621133	0.0124227	0.124227	0.123951	0.0885944	0.0888701	0.0056571
6H-2	108.9	0.00647326	0.0129465	0.129465		0.0833559
6H-3	100.7	0.00590805	0.0118161	0.118161		0.09466
12H-1	85.3	0.00484657	0.00969313	0.0969313	0.099137	0.11589	0.113684	0.00203073
12H-2	88.2	0.00504646	0.0100929	0.100929		0.111892
12H-3	87.2	0.00497753	0.00995506	0.0995506		0.11327
24H-1	82.5	0.00465357	0.00930714	0.0930714	0.0929336	0.11975	0.119887	0.00227774
24H-2	80.7	0.0045295	0.009059	0.09059		0.122231
24H-3	84	0.00475696	0.00951392	0.0951392		0.117682
48H-2	79.6	0.00445368	0.00890736	0.0890736	0.0893034	0.123747	0.123518	0.000210577
48H-3	79.8	0.00446747	0.00893493	0.0893493		0.123472
48H-4	79.9	0.00447436	0.00894872	0.0894872		0.123334
SD
0.922445		89.3479	0.922445
		89.188	1.40906
		89.188	1.40906
1.40906		86.4454	2.27851
		80.0688	1.88314
		77.4405	0.88162
1.40906
2.27851
1.88314
0.88162

## Sheet: Figure 9A
	peak area	concentration(mg/mL)	Dilute 2 times the previous concentration(mg/mL)	(mg/L)	average value
CK-1	160.3	0.0100161	0.0200323	20.0323	20.1058
CK-2	160.7	0.0100437	0.0200874	20.0874
CK-3	161.5	0.0100988	0.0201977	20.1977			degradation rate	percent	average value	SD
first time	29	0.00096595	0.0019319	1.9319	2.13868		0.903913	90.3764	89.3479	0.922445
	31.6	0.00114516	0.00229032	2.29032			0.886086	88.5937
	30.9	0.00109691	0.00219382	2.19382			0.890886	89.0737
second time	30.9	0.00109691	0.00219382	2.19382	2.17085		0.890886	89.0737	89.188	1.40906
	32.7	0.00122098	0.00244196	2.44196			0.878544	87.8395
	28.6	0.000938379	0.00187676	1.87676			0.906656	90.6507
third time	30.9	0.00109691	0.00219382	2.19382	2.17085		0.890886	89.0737	89.188	1.40906
	32.7	0.00122098	0.00244196	2.44196			0.878544	87.8395
	28.6	0.000938379	0.00187676	1.87676			0.906656	90.6507
fourth time	30.9	0.00109691	0.00219382	2.19382	2.72227		0.890886	89.0737	86.4454	2.27851
	36.8	0.00150358	0.00300717	3.00717			0.850433	85.0284
	36.5	0.00148291	0.00296581	2.96581			0.85249	85.2341
fifth time	41.8	0.00184822	0.00369644	3.69644	4.00432		0.81615	81.6001	80.0688	1.88314
	47.1	0.00221354	0.00442707	4.42707			0.779811	77.9662
	43.2	0.00194472	0.00388944	3.88944			0.806551	80.6402
sixth time	46.4	0.00216529	0.00433058	4.33058	4.53276		0.784611	78.4461	77.4405	0.88162
	48.8	0.00233071	0.00466143	4.66143			0.768155	76.8006
	48.4	0.00230314	0.00460629	4.60629			0.770898	77.0748

## Sheet: Figure 9B
phoxim degradation in polluted agricultural water
	peak area	concentration(mg/mL)	Dilute 2 times the previous concentration(mg/mL)	(mg/L)	average value	degradation rate
CK-1	84.1	0.00476385	0.00952771	9.52771	10.047
CK-2	90.3	0.0051912	0.0103824	10.3824
CK-3	89.2	0.00511538	0.0102308	10.2308			%	average value	SD
free strain-1	63.2	0.00332327	0.00664654	6.64654		0.338453	33.8453	37.9616	6.42989
free strain-2	62.6	0.00328191	0.00656383	6.56383		0.346685	34.6685
free strain-3	54.8	0.00274428	0.00548856	5.48856		0.45371	45.371
immobilized beads-1	44.2	0.00201365	0.0040273	4.0273		0.599153	59.9153	55.1129	4.20456
immobilized beads-2	49.9	0.00240653	0.00481307	4.81307		0.520943	52.0943
immobilized beads-3	49	0.0023445	0.004689	4.689		0.533292	53.3292
