# Supplementary material for: Enhanced phoxim biodegradation by immobilizing Novosphingobium sp. RL4 on attapulgite-sodium alginate
Source: Front Microbiol. 2025 Apr 10;16:1541328. doi: 10.3389/fmicb.2025.1541328 (PMC12018411; doi:10.3389/fmicb.2025.1541328)
Supplement: Supplementary file 6 [file Data_Sheet_4.ZIP › Source data1/mass transfer (Figure 6B).xlsx]

## Sheet: Mass transfer
Treatment	absorbanceOD665		average	SD
CK-1	1.142		1.14667	0.0064291
CK-2	1.154
CK-3	1.144
SA-RL4-1	0.906	0.560667	0.561667	0.001
SA-RL4-2	0.905	0.561667
SA-RL4-3	0.904	0.562667
SA-ATP-RL4-1	0.885	0.581667	0.581	0.0011547
SA-ATP-RL4-2	0.887	0.579667
SA-ATP-RL4-3	0.885	0.581667
SA-BC-RL4-1	0.903	0.563667	0.564667	0.001
SA-BC-RL4-2	0.902	0.564667
SA-BC-RL4-3	0.901	0.565667
