# Supplementary material for: Enhanced phoxim biodegradation by immobilizing Novosphingobium sp. RL4 on attapulgite-sodium alginate
Source: Front Microbiol. 2025 Apr 10;16:1541328. doi: 10.3389/fmicb.2025.1541328 (PMC12018411; doi:10.3389/fmicb.2025.1541328)
Supplement: Supplementary file 6 [file Data_Sheet_4.ZIP › Source data1/mechanical strength (Figure 6C).xlsx]

## Sheet: 传质性能
Treatment	Number of broken	mechanical strength	average	SD
SA-1	5	0.9	0.913333	0.011547
SA-2	4	0.92
SA-3	4	0.92
SA+ATP-1	3	0.94	0.926667	0.011547
SA+ATP-2	4	0.92
SA+ATP-3	4	0.92
SA+BC-1	0	1	0.986667	0.023094
SA+BC-2	2	0.96
SA+BC-3	0	1
Treatment	Number of broken	mechanical strength	average	SD
SA-RL4-1	4	0.92	0.9	0.02
SA-RL4-2	6	0.88
SA-RL4-3	5	0.9
SA+ATP-RL4-1	10	0.8	0.866667	0.057735
SA+ATP-RL4-2	5	0.9
SA+ATP-RL4-3	5	0.9
SA+BC-RL4-1	0	1	0.993333	0.011547
SA+BC-RL4-2	0	1
SA+BC-RL4-3	1	0.98
