# Supplementary material for: Enhanced phoxim biodegradation by immobilizing Novosphingobium sp. RL4 on attapulgite-sodium alginate
Source: Front Microbiol. 2025 Apr 10;16:1541328. doi: 10.3389/fmicb.2025.1541328 (PMC12018411; doi:10.3389/fmicb.2025.1541328)
Supplement: Supplementary file 6 [file Data_Sheet_4.ZIP › Source data1/Storage viability(Figure 6A).xlsx]

## Sheet: Storage viability
dilution ratio	Time (day)	SA+BC-strain					SA+ATP-strain					SA-strain
		Number of colonies	Number of colonies before dilution	log10 CFU·g-1	average	SD	Number of colonies	Number of colonies before dilution	log10 CFU·g-1	average	SD	Number of colonies	Number of colonies before dilution	log10 CFU·g-1	average	SD
10⁷	0	60	600000000	8.77815	8.80727	0.0387572	45	450000000	8.65321	8.69117	0.0502771	33	330000000	8.51851	8.58102	0.0581324
		62	620000000	8.79239			56	560000000	8.74819			39	390000000	8.59106
		71	710000000	8.85126			47	470000000	8.6721			43	430000000	8.63347
	7	48	480000000	8.68124	8.6593	0.0196165	32	320000000	8.50515	8.59402	0.0771286	25	250000000	8.39794	8.44482	0.0548567
		45	450000000	8.65321			43	430000000	8.63347			32	320000000	8.50515
		44	440000000	8.64345			44	440000000	8.64345			27	270000000	8.43136
10⁶	14	142	142000000	8.15229	8.12665	0.024363	118	118000000	8.07188	8.04721	0.0306935	101	101000000	8.00432	7.99485	0.0321382
		133	133000000	8.12385			114	114000000	8.0569			105	105000000	8.02119
		127	127000000	8.1038			103	103000000	8.01284			91	91000000	7.95904
	21	112	112000000	8.04922	7.99065	0.0512206	88	88000000	7.94448	7.95054	0.0247158	72	72000000	7.85733	7.89141	0.0299969
		90	90000000	7.95424			95	95000000	7.97772			82	82000000	7.91381
		93	93000000	7.96848			85	85000000	7.92942			80	80000000	7.90309
10⁵	28	48	4800000	6.68124	6.66433	0.0455133	75	7500000	6.87506	6.82825	0.0529064	31	3100000	6.49136	6.49999	0.0281867
		41	4100000	6.61278			59	5900000	6.77085			34	3400000	6.53148
		50	5000000	6.69897			69	6900000	6.83885			30	3000000	6.47712
